# Supplementary material for: Market assessment of fortified parboiled rice in Burkina Faso
Source: PLoS One. 2024 Mar 13;19(3):e0297674. doi: 10.1371/journal.pone.0297674 (PMC10936829; doi:10.1371/journal.pone.0297674)
Supplement: S3 Table — (XLSX) [file pone.0297674.s003.xlsx]

## Sheet: Sheet1
Group #	Place	Area	Product	Survey ID	Round 1 - Traditional parboiled	Round 1 - alternative parboiled	Round 1 - fortified	Round 2 - Traditional parboiled	Round 2 - alternative parboiled	Round 2 - fortified	Binding Round	Binding Product	Binding price	Q1	Q2	Q3	Q4	Q5	Q6	Q7	Q8	Q9	Q10	Q11	Q12	Q13	Q14	Q15	Q16	Q17.a	Q17.b	Q17 .c	Q17.d	Q17.e	Q17 .f	Q17 .g	Q18.a	Q18.b	Q18.c	Q18.d	Q18.e	Q18.f	Q18.g	Q18.h	Q19	Q20	Q21	Q22	Q23
RR (Rural Raw) H	KINGANGUE	Rural	Raw	RR 71 H	400	350	600	500	400	750	2	Fortified	500	2	2	7	1	8	1	2	4	3	400	1	1	3	2	1	2	5	1	2	2	1	3		2	1	3	2	5	1			2	1	1	a	ab
RR (Rural Raw) H	KINGANGUE	Rural	Raw	RR 72 H	400	350	550	350	450	600	2	Fortified	500	2	2	12	2	2	3	1	2	4	400	1	1	3	1	1	2	1	1	4	3	2	2		2	3	1	2	3	1			1	1	3	a	ab
RR (Rural Raw) H	KINGANGUE	Rural	Raw	RR 73 H	450	450	450	250	250	300	2	Fortified	500	2	4	5	0	8	1	1	2	2	450	1	1	3	1	1	1	1	1	1	1	1	1		1	1	1	1	1	1			2	1	3	a	a
RR (Rural Raw) H	KINGANGUE	Rural	Raw	RR 74 H	350	450	250	350	450	250	2	Fortified	500	2	4	4	0	8	3	2	1	4	400	3	2	1	1	1	2	1	2	1	2	2	2		1	1	1	1	2	1			1	1	1	a	b
RR (Rural Raw) H	KINGANGUE	Rural	Raw	RR 75 H	375	500	500	375	500	600	2	Fortified	500	2	4	9	1	8	1	1	5	4	400	2	1	2	1	1	1	1	5	3	5	4	5		5	1	5	5	1	1			2	1	2	a	a
RR (Rural Raw) H	KINGANGUE	Rural	Raw	RR 76 H	450	400	500	500	450	600	2	Fortified	500	2	2	5	1	8	2	2	2	4	500	1	2	3	1	1	2	1	2	3	2	1	1		1	1	1	1	1	1			2	1	2	a	b
RR (Rural Raw) H	KINGANGUE	Rural	Raw	RR 77 H	450	350	250	450	350	250	2	Fortified	500	1	4	15	3	8	1	1	1	4	500	3	2	1	2	1	2	1	2	5	5	4	3		3	5	5	2	4	1			1	1	2	a	c
RR (Rural Raw) H	KINGANGUE	Rural	Raw	RR 78 H	400	450	500	400	450	500	2	Fortified	500	2	2	5	1	8	2	2	1	3	450	3	1	1	1	1	2	2	2	2	2	2	2		1	1	5	1	1	1			2	1	1	a	abc
RR (Rural Raw) H	KINGANGUE	Rural	Raw	RR 79 H	400	450	500	400	450	500	2	Fortified	500	2	1	9	2	1	4	1	2	4	375	3	1	3	1	1	2	1	3	5	1	4	2		4	2	5	3	5	1			2	1	1	a	a
RR (Rural Raw) H	KINGANGUE	Rural	Raw	RR 80 H	400	350	600	500	800	1000	2	Fortified	500	2	1	4	1	8	2	1	3	4	400	1	1	4	2	1	1	1	1	4	5	2	2		2	4	3	2	3	1			2	1	3	a	ab
RR (Rural Raw) I	KINGANGUE	Rural	Raw	RR 81 I	400	350	350	450	400	400	1	Alternative	450	1	3	8	2	8	2	1	3	2	420	2	1	3	1	1	1	1	1	3	2	3	2		4	1	2	1	2	1			2	1	3	a	a
RR (Rural Raw) I	KINGANGUE	Rural	Raw	RR 82 I	300	300	400	350	400	400	1	Alternative	450	1	4	9	1	8	1	1	1	4	420	2	1	3	1	1	4	1	1	3	2	3	3		4	1	2	1	2	1			2	1	3	a	a
RR (Rural Raw) I	KINGANGUE	Rural	Raw	RR 83 I	350	300	450	350	350	400	1	Alternative	450	1	3	12	2	1	2	1	1	2	420	2	1	3	1	1	1	1	1	3	2	3	2		4	1	2	1	2	1			2	1	3	a	a
RR (Rural Raw) I	KINGANGUE	Rural	Raw	RR 84 I	450	350	600	450	350	750	1	Alternative	450	2	2	4	0	8	2	2	4	4	450	3	1	2	1	1	4	2	1	1	2	1	1		2	1	2	1	1	1			2	1	2	a	c
RR (Rural Raw) I	KINGANGUE	Rural	Raw	RR 85 I	450	370	500	600	350	500	1	Alternative	450	2	1	5	3	3	1	3	1	1	450	1	1	1	1	1	3	1	1	1	1	1	2		1	1	2	1	1	2			1	1	2	a	ab
RR (Rural Raw) I	KINGANGUE	Rural	Raw	RR 86 I	400	350	500	600	400	450	1	Alternative	450	1	2	8	1	7	1	1	4	1	440	2	1	3	1	1	1	1	1	3	2	1	1		3	1	2	1	2	1			2	1	3	a	a
RR (Rural Raw) I	KINGANGUE	Rural	Raw	RR 87 I	500	250	425	600	300	250	1	Alternative	450	2	2	25	3	8	1	3	2	1	450	1	1	1	1	1	2	1	1	2	1	2	1		1	1	1	2	1	1			2	1	3	a	abc
RR (Rural Raw) I	KINGANGUE	Rural	Raw	RR 88 I	450	375	250	600	400	500	1	Alternative	450	2	1	25	3	3	1	3	2	1	450	1	1	1	1	1	1	1	2	2	1	2	1		1	2	2	3	4	1			2	1	1	a	abc
RR (Rural Raw) I	KINGANGUE	Rural	Raw	RR 89 I	450	400	350	500	400	350	1	Alternative	450	2	2	4	0	8	2	2	1	3	450	2	1	3	2	1	2	2	2	2	1	1	1		1	1	1	1	1	1			2	1	1	a	abc
RR (Rural Raw) I	KINGANGUE	Rural	Raw	RR 90 I	500	400	300	500	400	300	1	Alternative	450	2	2	3	1	8	2	2	1	4	450	3	1	4	1	1	2	1	2	5	2	2	2		2	2	2	1	2	1			1	1	3	a	bc
RR (Rural Raw) J	KINGANGUE	Rural	Raw	RR 91 J	300	350	400	400	450	500	1	Alternative	400	1	1	9	3	8	3	1	2	4	450	2	1	3	1	1	1	1	1	5	3	1	1		5	1	5	1	1	2			1	1	2	a	a
RR (Rural Raw) J	KINGANGUE	Rural	Raw	RR 92 J	350	400	500	400	450	550	1	Alternative	400	1	2	17	1	1	3	1	3	4	450	2	1	3	1	1	1	1	1	5	3	1	1		5	1	5	1	1	2			1	1	2	a	a
RR (Rural Raw) J	KINGANGUE	Rural	Raw	RR 93 J	400	350	500	600	400	450	1	Alternative	400	1	1	10	1	8	1	1	3	1	450	1	1	3	1	1	1	1	1	3	2	1	1		2	1	3	1	2	1			2	1	3	a	a
RR (Rural Raw) J	KINGANGUE	Rural	Raw	RR 94 J	400	350	500	600	400	450	1	Alternative	400	1	4	7	1	8	1	1	3	1	500	1	1	3	1	1	1	1	1	3	2	1	1		2	1	3	1	2	1			2	1	3	a	a
RR (Rural Raw) J	KINGANGUE	Rural	Raw	RR 95 J	450	400	500	500	400	450	1	Alternative	400	2	3	8	0	7	1	3	5	2	450	2	1	1	1	1	2	1	1	1	1	1	1		1	3	1	2	1	2			1	1	2	a	c
RR (Rural Raw) J	KINGANGUE	Rural	Raw	RR 96 J	400	400	500	400	400	600	1	Alternative	400	2	4	5	1	8	1	1	1	4	400	1	3	3	1	1	2	1	2	3	5	5	4		3	2	5	4	1	1			2	2	1	b
RR (Rural Raw) J	KINGANGUE	Rural	Raw	RR 97 J	500	450	350	500	450	350	1	Alternative	400	2	3	9	0	1	1	1	5	4	440	2	1	1	1	1	1	5	1	3	2	1	1		5	1	5	1	1	1			2	1	2	b
RR (Rural Raw) J	KINGANGUE	Rural	Raw	RR 98 J	450	400	350	400	450	350	1	Alternative	400	2	1	9	0	8	1	1	5	3	440	2	1	1	1	1	1	5	1	3	2	1	1		5	1	5	1	1	1			2	1	2	b
RR (Rural Raw) J	KINGANGUE	Rural	Raw	RR 99 J	450	400	500	450	400	500	1	Alternative	400	2	2	7	1	1	4	3	2	3	400	1	3	3	2	1	4	1	1	3	4	1	2		2	3	4	1	2	1			2	1	1	a	b
RR (Rural Raw) J	KINGANGUE	Rural	Raw	RR 100 J	400	400	450	375	350	450	1	Alternative	400	1	4	30	10	8	2	2	4	3	400	3	3	1	1	1	2	1	2	5	5	5	5		3	5	4	2	5	1			1	1	3	a	b
RR (RURAL Raw) A	KIENFANGUE	Rural	Raw	RR 1 A	400	400	450	400	300	500	1	Fortifier	600	2	3	7	0	7	2	1	3	4	400	3	1	2	1	1	2	1	1	2	1	1	1		1	1	1	2	1	1			1	1	2	b
RR (RURAL Raw) A	KIENFANGUE	Rural	Raw	RR 2 A	400	400	450	400	350	450	1	Fortifier	600	2	1	4	0	3	2	2	5	3	450	3	2	1	1	1	2	1	3	2	1	5	4		4	4	5	1	3	2			2	1	1	b
RR (RURAL Raw) A	KIENFANGUE	Rural	Raw	RR 3 A	350	350	420	350	350	420	1	Fortifier	600	2	2	6	1	7	2	2	1	3	420	3	1	3	3	1	2	1	1	2	2	1	1		1	1	1	2	1	1			1	1	2	a	a
RR (RURAL Raw) A	KIENFANGUE	Rural	Raw	RR 4 A	400	350	500	350	300	700	1	Fortifier	600	1	3	7	2	3	1	3	5	2	400	2	1	3	1	1	1	1	4	5	1	1	1		1	4	1	1	1	1			1	2	1	b
RR (RURAL Raw) A	KIENFANGUE	Rural	Raw	RR 5 A	400	350	500	500	500	700	1	Fortifier	600	1	2	6	2	8	1	1	5	2	400	2	1	3	1	1	1	1	4	5	1	1	1		1	3	1	1	1	1			2	1	1	b
RR (RURAL Raw) A	KIENFANGUE	Rural	Raw	RR 6 A	450	550	700	400	450	1000	1	Fortifier	600	2	1	16	2	3	4	1	5	4	475	2	2	1	1	1	2	1	4	2	5	5	3		1	5	5	3	4	2			1	1	1	a	a
RR (RURAL Raw) A	KIENFANGUE	Rural	Raw	RR 7 A	400	375	600	500	400	1000	1	Fortifier	600	2	1	6	4	1	2	2	3	4	400	2	1	1	1	1	2	2	2	2	2	2	1		2	2	2	1	2	1			2	1	1	a	c
RR (RURAL Raw) A	KIENFANGUE	Rural	Raw	RR 8 A	400	350	500	400	350	600	1	Fortifier	600	2	4	4	0	2	1	3	1	4	410	2	1	4	1	1	2	1	1	1	1	1	1		1	1	1	1	1	1			1	1	2	a	b
RR (RURAL Raw) A	KIENFANGUE	Rural	Raw	RR 9 A	400	450	1000	500	300	1000	1	Fortifier	600	2	1	2	0	1	1	1	2	3	450	1	3	1	3	1	2	1	1	3	3	5	4		1	1	3	1	2	2			2	1	2	a	a
RR (RURAL Raw) A	KIENFANGUE	Rural	Raw	RR 10 A	500	350	250	750	500	400	1	Fortifier	600	2	1	3	1	3	3	1	2	3	450	2	2	2	1	1	2	2	1	1	1	1	1		1	1	2	1	1	1			2	2	3	b
RR (Rural Raw) B	KIENFANGUE	Rural	Raw	RR 11 B	500	450	500	500	500	400	2	Traditionnel	375	2	1	5	3	3	1	3	5	1	500	1	1	3	3	1	2	1	1	1	1	1	1		1	1	1	1	1	1			2	1	3	a	a
RR (Rural Raw) B	KIENFANGUE	Rural	Raw	RR 12 B	400	450	500	375	375	400	2	Traditionnel	375	1	2	5	2	2	3	2	3	3	500	2	1	2	1	1	2	1	1	1	2	2	2		1	1	1	1	1	1			2	1	3	a	a
RR (Rural Raw) B	KIENFANGUE	Rural	Raw	RR 13 B	500	400	650	500	400	700	2	Traditionnel	375	2	1	10	2	7	1	4	2	2	500	1	1	1	1	1	1	1	1	1	1	1	1		1	1	1	2	1	2			2	1	2	a	c
RR (Rural Raw) B	KIENFANGUE	Rural	Raw	RR 14 B	500	400	450	500	400	600	2	Traditionnel	375	2	1	6	1	8	3	2	5	4	500	2	1	1	2	1	2	2	1	5	4	1	1		5	1	5	1	1	1			2	1	1	b
RR (Rural Raw) B	KIENFANGUE	Rural	Raw	RR 15 B	400	450	500	350	350	500	2	Traditionnel	375	1	2	30	2	2	2	3	2	2	500	1	1	1	1	1	2	1	1	1	1	2	2		1	1	2	2	2	1			1	1	1	a	a
RR (Rural Raw) B	KIENFANGUE	Rural	Raw	RR 16 B	500	600	750	850	350	100	2	Traditionnel	375	2	1	18	2	8	1	2	5	1	450	2	2	3	1	1	1	1	1	3	1	2	1		1	3	1	3	5	1			2	1	1	a	a
RR (Rural Raw) B	KIENFANGUE	Rural	Raw	RR 17 B	350	375	400	250	300	500	2	Traditionnel	375	2	4	3	0	8	3	2	1	2	400	1	1	1	1	1	2	1	2	5	5	3	4		3	4	5	1	1	2			1	1	2	b
RR (Rural Raw) B	KIENFANGUE	Rural	Raw	RR 18 B	400	250	350	400	250	450	2	Traditionnel	375	2	1	17	0	8	2	2	4	4	450	2	1	3	1	1	2	1	1	3	3	2	2		4	1	2	1	3	2			1	1	1	b
RR (Rural Raw) B	KIENFANGUE	Rural	Raw	RR 19 B	300	300	400	400	250	600	2	Traditionnel	375	1	4	15	3	7	1	2	5	4	400	2	1	3	1	1	2	1	1	1	2	1	1		1	2	1	1	1	1			1	1	3	b
RR (Rural Raw) B	KIENFANGUE	Rural	Raw	RR 20 B	500	600	800	500	600	800	2	Traditionnel	375	1	3	4	1	2	1	3	4	4	500	2	1	1	1	1	2	1	1	1	1	1	1		1	1	1	1	1	1			2	1	1	a	c
RR (Rural Raw) C	KIENFANGUE	Rural	Raw	RR 21 C	400	300	500	500	400	500	1	Traditionnel	350	2	3	15	0	8	1	3	3	3	400	1	1	3	3	1	2	1	1	2	3	2	4		2	2	1	2	1	1			1	1	1	a	e
RR (Rural Raw) C	KIENFANGUE	Rural	Raw	RR 22 C	350	300	400	350	300	400	1	Traditionnel	350	1	4	8	0	7	1	1	2	3	400	3	2	3	1	1	2	1	3	5	4	4	2		2	3	5	4	4	1			1	1	1	a	d
RR (Rural Raw) C	KIENFANGUE	Rural	Raw	RR 23 C	500	450	600	600	500	750	1	Traditionnel	350	2	2	9	1	7	2	3	3	2	450	1	1	1	1	1	2	1	1	1	1	1	1		1	1	1	1	1	1			2	1	3	a	c
RR (Rural Raw) C	KIENFANGUE	Rural	Raw	RR 24 C	700	500	750	600	500	750	1	Traditionnel	350	2	3	7	1	8	2	2	2	3	450	1	1	3	1	1	2	1	3	4	5	2	2		2	1	1	5	3	4			2	1	1	a	b
RR (Rural Raw) C	KIENFANGUE	Rural	Raw	RR 25 C	350	350	500	500	500	1000	1	Traditionnel	350	1	2	6	3	3	3	2	1	2	440	2	1	3	1	2	2	1	1	2	2	1	1		1	1	1	1	1	1			1	1	3	a	a
RR (Rural Raw) C	KIENFANGUE	Rural	Raw	RR 26 C	350	400	500	600	500	750	1	Traditionnel	350	1	1	23	4	7	2	2	1	4	400	2	2	1	1	1	2	1	2	2	3	2	2		2	1	3	1	1	1			1	1	1	a	c
RR (Rural Raw) C	KIENFANGUE	Rural	Raw	RR 27 C	300	350	400	350	400	450	1	Traditionnel	350	1	2	10	3	8	3	2	1	3	400	2	2	3	1	1	2	1	1	2	2	2	3		1	1	1	1	1	1			1	1	1	a	c
RR (Rural Raw) C	KIENFANGUE	Rural	Raw	RR 28 C	333	250	400	300	400	500	1	Traditionnel	350	1	4	4	0	8	1	2	1	4	410	2	1	1	1	1	2	1	2	2	2	2	1		1	1	2	1	1	1			2	1	1	a	c
RR (Rural Raw) C	KIENFANGUE	Rural	Raw	RR 29 C	500	600	750	500	600	750	1	Traditionnel	350	2	2	7	1	8	2	2	5	3	500	1	1	2	1	1	1	1	5	3	5	2	2		2	5	5	4	3	1			2	1	2	b
RR (Rural Raw) C	KIENFANGUE	Rural	Raw	RR 30 C	350	400	450	400	450	500	1	Traditionnel	350	2	1	6	1	8	2	2	1	3	450	2	1	1	1	1	2	1	1	2	2	2	2		2	2	2	1	1	2			2	1	1	a	abcd
RR (Rural Raw) D	KIENFANGUE	Rural	Raw	RR 31 D	400	350	350	400	350	450	1	Alternatif	350	2	2	5	1	3	2	3	2	3	400	2	3	1	1	1	2	2	2	2	1	2	2		4	1	2	1	1	1			1	1	1	a	abc
RR (Rural Raw) D	KIENFANGUE	Rural	Raw	RR 32 D	400	450	500	350	300	400	1	Alternatif	350	2	2	6	1	8	4	1	2	3	400	3	3	3	1	1	2	1	2	4	5	3	3		2	4	5	3	3	1			1	1	1	b
RR (Rural Raw) D	KIENFANGUE	Rural	Raw	RR 33 D	400	350	500	300	250	750	1	Alternatif	350	2	2	25	6	1	1	3	4	4	450	2	2	1	1	1	2	1	5	5	5	2	5		2	2	5	1	1	1			2	1	1	b
RR (Rural Raw) D	KIENFANGUE	Rural	Raw	RR 34 D	400	350	450	350	250	400	1	Alternatif	350	2	2	6	1	1	4	1	5	4	450	2	3	1	2	1	2	1	5	5	5	5	5		2	5	5	3	4	1			1	1	3	a	a
RR (Rural Raw) D	KIENFANGUE	Rural	Raw	RR 35 D	350	300	400	400	350	500	1	Alternatif	350	2	3	14	1	8	4	2	5	3	400	2	1	1	1	1	3	1	1	2	1	1	1		1	1	2	1	1	1			2	1	2	a	d
RR (Rural Raw) D	KIENFANGUE	Rural	Raw	RR 36 D	400	450	500	625	500	750	1	Alternatif	350	2	1	13	3	8	1	3	5	4	375	1	1	2	3	1	2	1	1	1	2	1	1		1	1	1	1	1	1			1	1	2	b
RR (Rural Raw) D	KIENFANGUE	Rural	Raw	RR 37 D	450	450	500	400	350	600	1	Alternatif	350	2	2	10	2	8	4	2	5	3	400	3	3	3	3	1	2	1	4	3	5	2	2		2	3	3	4	5	1			1	1	1	a	c
RR (Rural Raw) D	KIENFANGUE	Rural	Raw	RR 38 D	500	600	750	850	300	1000	1	Alternatif	350	2	1	12	3	7	1	2	5	1	480	2	1	3	1	1	4	1	1	1	2	1	1		1	4	1	1	3	1			2	1	1	b
RR (Rural Raw) D	KIENFANGUE	Rural	Raw	RR 39 D	400	450	500	350	300	400	1	Alternatif	350	2	1	10	1	7	2	2	5	3	550	2	1	1	1	1	2	1	1	1	1	2	2		1	1	2	1	1	1			2	1	1	a	ab
RR (Rural Raw) D	KIENFANGUE	Rural	Raw	RR 40 D	250	200	300	350	300	400	1	Alternatif	350	1	4	10	3	8	1	2	5	4	400	3	1	2	1	1	2	2	1	1	2	1	1		1	1	2	1	1	1			2	1	3	a	d
RR (Rural Raw) E	KIENFANGUE	Rural	Raw	RR 41 E	400	400	600	350	350	650	1	Traditionnel	450	1	1	4	2	1	2	2	5	2	420	2	1	3	1	1	1	1	1	4	2	2	2		1	2	3	1	2	1			2	1	3	a	ac
RR (Rural Raw) E	KIENFANGUE	Rural	Raw	RR 42 E	400	400	500	300	300	600	1	Traditionnel	450	1	2	6	2	2	2	2	2	4	450	2	2	4	1	1	2	1	1	5	1	3	1		5	5	1	5	5	1			2	1	2	a	ab
RR (Rural Raw) E	KIENFANGUE	Rural	Raw	RR 43 E	350	400	450	325	300	400	1	Traditionnel	450	1	2	6	1	3	2	2	5	2	400	2	1	1	1	1	1	1	1	5	3	5	5		5	5	1	1	1	1			2	1	1	a	a
RR (Rural Raw) E	KIENFANGUE	Rural	Raw	RR 44 E	450	350	500	500	350	600	1	Traditionnel	450	1	1	5	0	3	3	2	5	3	500	2	1	1	2	1	2	1	1	1	3	2	2		4	4	5	1	3	1			2	1	2	a	a
RR (Rural Raw) E	KIENFANGUE	Rural	Raw	RR 45 E	500	350	350	500	350	1000	1	Traditionnel	450	1	2	7	4	7	3	2	5	4	500	2	2	1	1	1	2	1	1	1	1	1	1		1	1	1	2	2	1			2	1	1	a	ac
RR (Rural Raw) E	KIENFANGUE	Rural	Raw	RR 46 E	350	400	500	300	350	400	1	Traditionnel	450	1	1	11	2	3	2	1	5	2	400	2	1	1	1	1	1	1	1	5	3	5	5		5	5	1	1	1	1			2	1	1	a	a
RR (Rural Raw) E	KIENFANGUE	Rural	Raw	RR 47 E	400	450	450	400	400	450	1	Traditionnel	450	1	3	6	1	8	1	1	2	4	450	1	3	3	1	1	2	2	2	4	3	1	1		2	2	3	1	1	1			2	1	3	a	a
RR (Rural Raw) E	KIENFANGUE	Rural	Raw	RR 48 E	350	400	500	350	450	500	1	Traditionnel	450	1	2	4	0	7	3	1	4	4	400	2	2	4	1	1	1	1	1	5	4	1	1		5	1	5	1	3	1			2	1	2	b
RR (Rural Raw) E	KIENFANGUE	Rural	Raw	RR 49 E	350	400	325	700	650	775	1	Traditionnel	450	1	2	5	2	1	3	1	3	3	550	1	1	3	1	1	2	1	1	1	1	1	1		1	1	1	2	1	1			1	1	1	a	bc
RR (Rural Raw) E	KIENFANGUE	Rural	Raw	RR 50 E	400	300	300	400	300	375	1	Traditionnel	450	1	2	3	1	5	2	2	4	1	500	2	1	3	1	1	1	1	1	4	2	1	1		2	1	2	3	2	1			2	1	3	a	a
RC (Rural Cooked) A	KINGANGUE	Rural	Cooked	RC1 A	350	400	350	350	400	450	2	Alternative	450	2	1	10	1	3	4	1	5	4	450	2	1	3	3	1	2	1	1	2	2	3	3		1	2	3	1	2	1			2	1	2	a	b
RC (Rural Cooked) A	KINGANGUE	Rural	Cooked	RC 2 A	350	500	450	350	500	450	2	Alternative	450	2	4	7	0	8	2	4	4	4	500	1	1	3	1	1	2	2	4	4	3	2	3		4	2	4	2	5	2			2	1	2	a	bc
RC (Rural Cooked) A	KINGANGUE	Rural	Cooked	RC 3 A	450	400	375	350	375	500	2	Alternative	450	2	3	10	4	8	1	4	5	4	400	2	2	3	3	1	2	5	5	5	5	5	3		3	4	5	1	5	2			2	1	1	a	a
RC (Rural Cooked) A	KINGANGUE	Rural	Cooked	RC 4 A	400	450	350	400	450	500	2	Alternative	450	2	1	5	0	3	1	2	3	4	400	1	1	1	1	1	2	1	2	1	5	1	3		1	3	4	2	3	1			2	1	2	a	b
RC (Rural Cooked) A	KINGANGUE	Rural	Cooked	RC 5 A	450	450	350	400	450	350	2	Alternative	450	2	2	8	3	7	3	1	5	4	450	1	3	3	1	1	2	1	1	2	3	3	2		1	1	3	1	3	4			1	1	2	a	c
RC (Rural Cooked) A	KINGANGUE	Rural	Cooked	RC 6 A	400	450	350	400	450	400	2	Alternative	450	2	1	10	1	1	3	1	5	3	450	2	1	3	1	1	2	1	1	3	1	3	3		3	1	2	1	1	1			2	1	2	b
RC (Rural Cooked) A	KINGANGUE	Rural	Cooked	RC 7 A	400	450	350	350	400	300	2	Alternative	450	2	2	5	2	8	2	2	1	4	400	1	1	3	1	1	2	5	5	1	5	5	5		2	2	3	1	5	1			1	1	2	b
RC (Rural Cooked) A	KINGANGUE	Rural	Cooked	RC 8 A	400	500	450	400	450	500	2	Alternative	450	2	2	7	1	8	2	3	5	3	440	2	2	3	3	1	2	1	4	5	4	2	3		2	4	3	1	5	5			1	1	3	b
RC (Rural Cooked) A	KINGANGUE	Rural	Cooked	RC 9 A	400	500	400	450	350	500	2	Alternative	450	2	1	3	1	3	2	3	5	1	440	2	1	3	2	1	2	1	5	1	5	2	5		5	1	3	5	5	1			2	1	1	b
RC (Rural Cooked) A	KINGANGUE	Rural	Cooked	RC 10 A	500	400	450	450	400	500	2	Alternative	450	2	2	8	3	8	3	3	1	4	450	1	2	1	2	1	2	1	1	1	1	1	1		1	1	1	1	1	1			2	1		b
RC (Rural Cooked) J	KINGANGUE	Rural	Cooked	RC 91 J	400	400	400	500	500	600	1	Traditional	450	2	2	6	1	8	2	1	5	4	500	2	1	3	2	1	4	2	2	3	1	1	2		4	1	5	1	2	1			2	1	2	b
RC (Rural Cooked) J	KINGANGUE	Rural	Cooked	RC 92 J	500	500	350	500	500	400	1	Traditional	450	2	2	6	0	8	1	4	4	3	420	2	1	3	2	1	2	3	1	1	5	5	5		5	5	5	3	1	1			2	1	2	b
RC (Rural Cooked) J	KINGANGUE	Rural	Cooked	RC 93 J	450	400	350	450	400	450	1	Traditional	450	2	1	20	2	3	1	4	5	4	400	1	1	2	1	1	2	1	2	4	5	4	3		1	3	4	5	2	1			2	1	2	a	b
RC (Rural Cooked) J	KINGANGUE	Rural	Cooked	RC 94 J	400	500	350	400	500	400	1	Traditional	450	2	3	10	1	8	3	3	1	4	400	1	2	1	1	1	2	1	4	3	2	3	3		4	2	3	1	4	1			2	1	2	a	bc
RC (Rural Cooked) J	KINGANGUE	Rural	Cooked	RC 95 J	350	400	450	350	350	450	1	Traditional	450	1	2	4	2	1	1	1	4	3	400	2	3	1	2	1	2	1	4	3	3	5	5		5	4	4	5	2	1			2	1	1	a	ab
RC (Rural Cooked) J	KINGANGUE	Rural	Cooked	RC 96 J	450	450	400	400	350	450	1	Traditional	450	1	1	7	2	3	3	2	4	4	400	2	1	3	1	1	4	1	2	1	3	1	1		1	2	4	5	2	1			2	1	2	a	d
RC (Rural Cooked) J	KINGANGUE	Rural	Cooked	RC 97 J	400	450	350	500	500	400	1	Traditional	450	1	4	15	4	8	4	4	2	3	420	2	2	3	2	1	2	2	5	5	5	5	5		5	5	5	1	5	1			2	1	2	a	ac
RC (Rural Cooked) J	KINGANGUE	Rural	Cooked	RC 98 J	400	500	400	400	500	350	1	Traditional	450	2	3	9	2	8	2	1	2	4	450	1	2	2	3	1	2	1	1	4	5	4	2		1	1	2	1	1	2			1	1	2	a	c
RC (Rural Cooked) J	KINGANGUE	Rural	Cooked	RC 99 J	400	600	300	500	650	300	1	Traditional	450	1	1	7	0	4	4	2	3	3	450	2	1	3	1	1	1	1	5	1	1	1	5		1	5	1	1	1	1			2	1	2	a	c
RC (Rural Cooked) J	KINGANGUE	Rural	Cooked	RC 100 J	600	400	350	350	400	600	1	Traditional	450	1	1	18	4	3	4	2	5	4	400	2	1	1	2	1	2	1	3	3	1	1	2		3	1	1	1	2	1			1	1	2	b
RR (Rural Cooked) B	KIENFANGUE	Rural	Cooked	RR 11 B	350	400	300	300	400	350	1	Traditionnel	400	2	1	5	1	2	3	1	4	2	450	3	1	2	1	1	1	3	2	3	4	5	2		2	4	4	2	3	4			1	1	2	b
RR (Rural Cooked) B	KIENFANGUE	Rural	Cooked	RR 12 B	400	500	350	350	450	400	1	Traditionnel	400	2	1	5	1	1	2	1	4	1	500	4	3	3	3	1	4	1	2	2	3	3	3		1	1	2	1	2	1			2	1	1	a	c
RR (Rural Cooked) B	KIENFANGUE	Rural	Cooked	RR 13 B	400	500	600	400	500	600	1	Traditionnel	400	2	1	4	2	2	2	4	3	3	500	3	1	3	1	1	2	1	2	5	5	5	5		4	2	5	3	3	1			2	1	3	a	c
RR (Rural Cooked) B	KIENFANGUE	Rural	Cooked	RR 14 B	450	400	400	450	400	500	1	Traditionnel	400	2	2	10	3	8	2	2	5	3	450	2	1	2	2	1	2	3	4	1	3	2	1		2	3	5	4	3	1			2	1	2	a	c
RR (Rural Cooked) B	KIENFANGUE	Rural	Cooked	RR 15 B	450	450	500	450	450	500	1	Traditionnel	400	1	2	15	2	8	3	3	5	4	450	3	1	1	2	1	2	4	4	4	4	2	2		5	2	2	5	5	5			2	1	3	b
RR (Rural Cooked) B	KIENFANGUE	Rural	Cooked	RR 16 B	400	450	350	300	400	350	1	Traditionnel	400	2	2	10	1	7	2	1	5	4	400	2	1	2	2	1	2	1	1	3	3	3	2		1	1	3	1	2	1			1	1	2	b
RR (Rural Cooked) B	KIENFANGUE	Rural	Cooked	RR 17 B	500	400	750	450	400	750	1	Traditionnel	400	2	2	11	0	7	3	2	1	4	450	1	1	3	1	1	2	1	5	5	4	5	5		5	2	2	1	1	1			2	2	1	b
RR (Rural Cooked) B	KIENFANGUE	Rural	Cooked	RR 18 B	350	400	450	300	350	450	1	Traditionnel	400	2	2	20	3	8	4	1	5	3	450	1	1	3	3	1	2	1	1	1	2	2	2		3	1	3	1	2	1			1	1	2	b
RR (Rural Cooked) B	KIENFANGUE	Rural	Cooked	RR 19 B	450	350	300	300	350	250	1	Traditionnel	400	2	2	10	0	8	3	1	2	4	450	1	2	3	1	1	2	1	1	3	4	3	1		1	3	3	1	1	2			1	1	2	a	b
RR (Rural Cooked) B	KIENFANGUE	Rural	Cooked	RR 20 B	350	400	300	450	400	500	1	Traditionnel	400	2	2	6	2	1	2	3	5	4	400	2	1	3	3	1	2	2	3	5	1	4	5		5	1	4	2	3	3			1	1	3	a	a
RR (Rural Cooked) C	KIENFANGUE	Rural	Cooked	RR 21 C	450	400	350	450	400	500	2	Traditionnel	350	1	3	5	0	3	2	2	5	3	500	2	1	1	2	1	2	1	2	4	5	3	4		3	4	5	5	1	2			2	1	2	b
RR (Rural Cooked) C	KIENFANGUE	Rural	Cooked	RR 22 C	400	500	350	450	400	500	2	Traditionnel	350	2	1	7	1	3	4	4	5	3	450	1	2	1	2	1	4	2	2	3	4	2	3		3	4	4	4	3	3			1	2	3	b
RR (Rural Cooked) C	KIENFANGUE	Rural	Cooked	RR 23 C	450	450	400	750	500	1000	2	Traditionnel	350	2	1	15	3	8	4	2	4	4	450	2	1	3	2	1	2	5	5	5	4	5	5		5	1	5	3	5	2			2	1	2	b
RR (Rural Cooked) C	KIENFANGUE	Rural	Cooked	RR 24 C	350	300	250	350	300	375	2	Traditionnel	350	2	1	10	1	8	2	2	5	4	500	2	2	1	1	1	2	4	5	2	3	1	1		4	2	2	1	5	4			2	1	2	a	c
RR (Rural Cooked) C	KIENFANGUE	Rural	Cooked	RR 25 C	450	325	300	350	325	350	2	Traditionnel	350	1	3	7	1	7	1	3	5	4	430	2	3	3	3	1	2	1	3	5	4	2	5		5	4	5	1	5	2			1	1	1	b
RR (Rural Cooked) C	KIENFANGUE	Rural	Cooked	RR 26 C	400	450	400	350	500	350	2	Traditionnel	350	2	1	7	4	2	3	2	3	3	350	2	2	2	1	1	1	3	1	2	4	4	3		1	3	3	1	1	4			1	1	2	a	a
RR (Rural Cooked) C	KIENFANGUE	Rural	Cooked	RR 27 C	325	350	275	325	275	375	2	Traditionnel	350	2	2	3	1	1	1	1	3	4	450	2	1	1	1	1	2	1	2	1	2	3	3		2	1	3	1	2	1			2	1	1	b
RR (Rural Cooked) C	KIENFANGUE	Rural	Cooked	RR 28 C	400	350	300	300	350	400	2	Traditionnel	350	2	1	12	4	3	2	4	2	4	450	1	1	3	1	1	2	2	3	4	5	1	1		5	1	5	2	4	3			1	1	3	a	c
RR (Rural Cooked) C	KIENFANGUE	Rural	Cooked	RR 29 C	450	400	350	450	400	400	2	Traditionnel	350	2	1	5	1	3	1	2	2	4	400	2	1	1	2	1	2	3	4	1	2	1	1		3	4	4	1	5	2			2	1	1	a	c
RR (Rural Cooked) C	KIENFANGUE	Rural	Cooked	RR 30 C	350	450	400	350	450	500	2	Traditionnel	350	2	2	10	1	1	1	4	5	3	450	2	1	1	1	1	4	1	2	3	5	3	3		1	3	4	2	5	1			2	1	2	a	ac
RR (Rural Cooked) D	KIENFANGUE	Rural	Cooked	RR 31 D	400	425	350	450	425	400	2	Traditionnel	350	2	3	4	0	8	1	1	5	4	500	4	1	4	1	1	2	1	1	1	4	2	3		3	1	2	1	2	1			2	1	1	b
RR (Rural Cooked) D	KIENFANGUE	Rural	Cooked	RR 32 D	450	450	300	400	450	475	2	Fortifier	400	2	4	6	0	8	1	3	3	4	450	2	1	3	2	1	2	5	1	5	3	5	5		5	1	2	3	5	1			2	1	2	b
RR (Rural Cooked) D	KIENFANGUE	Rural	Cooked	RR 33 D	450	450	450	450	450	500	2	Fortifier	400	2	4	15	7	8	4	4	4	4	450	2	1	1	4	1	2	3	3	5	5	3	3		5	3	3	1	4	1			2	1	3	b
RR (Rural Cooked) D	KIENFANGUE	Rural	Cooked	RR 34 D	450	500	350	400	750	350	2	Fortifier	400	2	1	12	4	8	4	2	5	3	400	2	1	2	1	1	2	1	1	3	5	2	1		2	2	1	2	1	1			1	1	2	b
RR (Rural Cooked) D	KIENFANGUE	Rural	Cooked	RR 35 D	450	400	450	400	400	450	2	Fortifier	400	2	1	16	2	1	4	2	5	4	400	2	3	3	3	1	2	1	1	1	3	2	2		2	2	1	1	3	1			2	1	1	b
RR (Rural Cooked) D	KIENFANGUE	Rural	Cooked	RR 36 D	450	400	400	350	400	400	2	Fortifier	400	2	4	11	2	8	2	4	5	3	450	1	1	3	3	1	4	1	4	5	5	2	3		5	1	5	2	4	3			1	1	3	a	a
RR (Rural Cooked) D	KIENFANGUE	Rural	Cooked	RR 37 D	350	400	500	350	400	800	2	Fortifier	400	2	2	7	2	8	2	3	5	1	450	2	1	2	1	1	2	1	1	1	1	1	1		1	1	1	1	1	1			2	1	1	b
RR (Rural Cooked) D	KIENFANGUE	Rural	Cooked	RR 38 D	400	400	450	300	350	400	2	Fortifier	400	2	2	20	5	8	2	2	5	3	500	3	2	3	2	1	2	1	3	4	5	5	2		5	3	4	1	5	2			2	1	3	a	a
RR (Rural Cooked) D	KIENFANGUE	Rural	Cooked	RR 39 D	450	500	350	300	600	500	2	Fortifier	400	2	1	6	2	8	4	2	5	3	400	3	2	1	1	1	2	3	3	2	2	2	2		5	2	4	2	3	2			1	1	1	a	b
RR (Rural Cooked) E	KIENFANGUE	Rural	Cooked	RR 40 D	400	450	500	500	550	400	2	Fortifier	400	2	1	2	0	8	2	1	5	2	400	1	2	2	2	1	2	2	1	5	4	1	1		1	5	5	1	1	2			2	1	2	b
RR (Rural Cooked) E	KIENFANGUE	Rural	Cooked	RR 41 E	500	450	400	500	450	500	2	Alternatif	400	2	4	9	0	8	1	1	5	3	500	2	1	1	2	1	4	4	4	4	5	4	4		3	1	5	1	4	2			2	1	1	a	b
RR (Rural Cooked) E	KIENFANGUE	Rural	Cooked	RR 42 E	425	425	425	425	425	475	2	Alternatif	400	2	4	3	0	8	1	4	1	4	425	1	1	3	1	1	2	3	5	1	3	5	5		5	1	1	1	2	2			2	1	2	a	ac
RR (Rural Cooked) E	KIENFANGUE	Rural	Cooked	RR 43 E	250	250	300	250	250	400	2	Alternatif	400	2	3	11	2	8	1	3	5	2	440	2	3	3	3	1	2	1	1	5	5	2	4		5	1	2	3	4	3			1	1	1	b
RR (Rural Cooked) E	KIENFANGUE	Rural	Cooked	RR 44 E	350	400	300	350	400	350	2	Alternatif	400	2	4	7	4	8	1	1	3	4	400	2	1	3	3	1	2	1	2	3	3	2	2		2	2	1	1	3	3			2	1	2	b
RR (Rural Cooked) E	KIENFANGUE	Rural	Cooked	RR 45 E	500	500	500	450	450	500	2	Alternatif	400	2	1	8	3	8	3	3	5	3	500	2	2	1	2	1	2	2	3	3	3	2	2		3	2	2	3	3	2			1	1	1	b
RR (Rural Cooked) E	KIENFANGUE	Rural	Cooked	RR 46 E	400	450	200	400	450	200	2	Alternatif	400	2	2	12	1	8	3	2	5	3	450	2	2	2	1	1	1	1	1	5	5	4	2		1	2	3	1	1	3			1	1	2	a	c
RR (Rural Cooked) E	KIENFANGUE	Rural	Cooked	RR 47 E	400	450	375	550	500	425	2	Alternatif	400	2	4	12	1	8	4	1	5	3	425	2	1	3	2	1	4	1	1	1	3	2	3		5	3	5	1	2	1			2	1	2	b
RR (Rural Cooked) E	KIENFANGUE	Rural	Cooked	RR 48 E	350	400	300	350	400	400	2	Alternatif	400	2	4	10	3	8	2	3	4	3	600	1	1	2	1	1	2	1	2	4	5	5	2		5	4	3	1	5	3			2	1	3	b
RR (Rural Cooked) E	KIENFANGUE	Rural	Cooked	RR 49 E	250	250	250	250	250	300	2	Alternatif	400	2	4	7	0	8	2	2	5	3	425	1	1	3	1	1	2	1	5	3	3	5	1		5	1	1	2	3	1			2	1	1	b
RR (Rural Cooked) E	KIENFANGUE	Rural	Cooked	RR 50 E	425	450	350	425	450	350	2	Alternatif	400	2	2	10	1	8	4	3	5	3	450	2	2	3	1	1	2	2	1	4	5	3	1		1	2	1	1	1	2			1	1	2	b
RR (Rural Cooked) F	KIENFANGUE	Rural	Cooked	RR 51 F	400	450	500	400	500	450	1	Fortifier	350	2	1	8	3	3	2	1	2	3	450	1	2	2	1	1	2	1	1	3	4	5	2		1	1	4	1	1	1			1	1	2	b
RR (Rural Cooked) F	KIENFANGUE	Rural	Cooked	RR 52 F	450	400	600	400	350	600	1	Fortifier	350	2	1	10	3	8	4	2	2	4	450	2	1	3	1	1	4	4	3	4	5	1	2		5	1	4	2	5	2			2	1	1	a	c
RR (Rural Cooked) F	KIENFANGUE	Rural	Cooked	RR 53 F	400	450	400	400	450	500	1	Fortifier	350	2	1	3	1	3	1	3	2	4	450	2	1	1	1	1	2	1	3	1	4	2	1		1	2	4	3	2	1			2	1	2	a	c
RR (Rural Cooked) F	KIENFANGUE	Rural	Cooked	RR 54 F	400	450	500	400	450	500	1	Fortifier	350	2	1	5	1	7	4	2	1	4	500	1	1	3	2	1	2	1	3	5	5	5	5		5	2	5	1	1	2			2	1	3	a	ab
RR (Rural Cooked) F	KIENFANGUE	Rural	Cooked	RR 55 F	400	450	350	400	400	450	1	Fortifier	350	2	1	21	3	3	4	2	5	4	450	2	3	2	2	1	2	1	3	1	4	2	3		3	2	1	1	2	2			1	1	2	b
RR (Rural Cooked) F	KIENFANGUE	Rural	Cooked	RR 56 F	450	400	400	350	350	450	1	Fortifier	350	2	3	6	1	8	2	2	5	3	366.667	3	1	2	1	1	2	1	5	3	5	2	2		5	3	2	4	5	1			1	1	2	b
RR (Rural Cooked) F	KIENFANGUE	Rural	Cooked	RR 57 F	450	400	350	450	400	1000	1	Fortifier	350	2	1	15	4	8	3	2	5	4	450	2	2	1	2	1	2	1	2	5	5	4	3		2	3	4	2	2	1			2	1	2	b
RR (Rural Cooked) F	KIENFANGUE	Rural	Cooked	RR 58 F	500	400	300	400	500	300	1	Fortifier	350	2	3	5	2	2	4	1	5	2	500	2	1	3	1	1	2	3	2	3	4	2	3		2	2	3	2	2	2			1	1	2	b
RR (Rural Cooked) F	KIENFANGUE	Rural	Cooked	RR 59 F	400	450	400	425	500	450	1	Fortifier	350	2	1	4	2	3	4	2	2	4	450	2	1	3	1	1	2	1	2	1	3	2	3		3	1	4	1	2	2			2	1	2	a	b
RR (Rural Cooked) F	KIENFANGUE	Rural	Cooked	RR 60 F	500	600	450	500	700	600	1	Fortifier	350	2	3	6	0	8	3	1	4	4	500	4	1	3	1	1	2	1	4	3	3	2	2		5	1	5	1	2	1			2	1	1	b
RR (Rural Cooked) G	KIENFANGUE	Rural	Cooked	RR 61 G	600	500	550	600	500	700	1	Alternatif	550	2	2	5	1	7	1	4	5	1	550	1	1	3	2	1	2	2	5	1	5	5	5		5	5	5	1	1	1			2	1	1	b
RR (Rural Cooked) G	KIENFANGUE	Rural	Cooked	RR 62 G	550	650	600	600	550	500	1	Alternatif	550	2	1	5	3	8	4	4	1	4	550	1	1	3	2	1	2	1	5	5	5	5	5		5	4	4	5	5	1			2	1	1	b
RR (Rural Cooked) G	KIENFANGUE	Rural	Cooked	RR 63 G	450	500	600	400	500	650	1	Alternatif	550	2	1	6	2	3	1	1	5	3	450	2	2	3	3	1	2	3	4	4	5	1	2		4	1	3	5	5	2			2	1	1	b
RR (Rural Cooked) G	KIENFANGUE	Rural	Cooked	RR 64 G	500	400	350	400	450	300	1	Alternatif	550	2	1	8	3	8	2	1	2	2	450	3	2	3	3	1	1	2	2	3	5	3	2		2	1	2	1	2	1			1	1	2	b
RR (Rural Cooked) G	KIENFANGUE	Rural	Cooked	RR 65 G	500	500	450	1000	1000	750	1	Alternatif	550	2	4	10	5	8	2	1	3	4	500	2	1	3	2	2	4	3	1	1	5	5	5		5	5	5	1	1	5			1	1	2	b
RR (Rural Cooked) G	KIENFANGUE	Rural	Cooked	RR 66 G	400	400	350	400	400	400	1	Alternatif	550	2	4	6	2	8	1	3	5	4	450	2	2	1	2	1	2	3	3	2	5	1	1		1	2	5	4	3	1			2	1	2	b
RR (Rural Cooked) G	KIENFANGUE	Rural	Cooked	RR 67 G	500	500	500	500	500	600	1	Alternatif	550	2	1	12	3	3	3	2	5	4	500	2	1	3	2	1	2	1	1	1	3	3	2		4	1	2	3	1	1			1	1	1	b
RR (Rural Cooked) G	KIENFANGUE	Rural	Cooked	RR 68 G	600	550	500	600	550	550	1	Alternatif	550	2	4	11	3	8	4	1	5	4	450	1	1	3	1	1	2	1	4	2	3	2	2		3	1	3	4	4	1			1	1	2	a	c
RR (Rural Cooked) G	KIENFANGUE	Rural	Cooked	RR 69 G	500	500	500	450	500	550	1	Alternatif	550	2	4	10	1	8	4	4	5	3	450	1	1	3	1	1	2	2	4	4	4	2	2		4	2	4	4	4	2			2	1	3	a	c
RR (Rural Cooked) G	KIENFANGUE	Rural	Cooked	RR 70 G	450	400	400	450	400	650	1	Alternatif	550	2	4	16	4	1	2	1	4	4	350	1	1	1	1	1	2	4	4	1	5	1	1		5	1	2	1	5	4			2	1	3	a	bc
RR (Rural Cooked) H	KIENFANGUE	Rural	Cooked	RR 71 H	400	500	450	400	500	450	2	Fortifier	300	2	1	6	4	1	4	1	5	3	350	1	3	2	1	1	2	3	3	2	5	1	4		3	5	4	3	2	1			2	1	2	b
RR (Rural Cooked) H	KIENFANGUE	Rural	Cooked	RR 72 H	400	500	350	400	500	300	2	Fortifier	300	2	4	7	0	8	3	2	5	4	500	1	1	2	3	1	1	1	1	5	4	2	2		1	1	2	1	1	1			1	1	2	a	c
RR (Rural Cooked) H	KIENFANGUE	Rural	Cooked	RR 73 H	500	550	600	500	550	600	2	Fortifier	300	2	1	5	2	3	1	3	1	4	500	1	1	3	1	1	4	1	5	5	4	3	2		4	3	5	5	2	1			2	1	3	b
RR (Rural Cooked) H	KIENFANGUE	Rural	Cooked	RR 74 H	400	350	300	350	400	450	2	Fortifier	300	2	4	4	1	8	3	3	4	4	450	3	2	1	1	1	2	1	1	2	2	2	2		2	1	4	5	4	2			2	1	3	a	b
RR (Rural Cooked) H	KIENFANGUE	Rural	Cooked	RR 75 H	400	400	300	400	400	350	2	Fortifier	300	2	1	19	2	3	1	3	5	1	400	2	2	1	2	1	2	2	4	1	1	1	1		2	4	3	5	3	1			2	1	2	a	b
RR (Rural Cooked) H	KIENFANGUE	Rural	Cooked	RR 76 H	200	200	250	200	250	350	2	Fortifier	300	2	2	9	1	8	2	3	5	2	450	2	1	3	2	1	2	1	5	4	5	2	3		4	1	4	2	5	3			2	1	2	b
RR (Rural Cooked) H	KIENFANGUE	Rural	Cooked	RR 77 H	450	400	350	500	400	450	2	Fortifier	300	2	1	6	2	8	2	1	2	4	450	2	3	2	1	1	2	1	1	3	2	2	3		1	1	1	1	2	1			1	1	2	a	c
RR (Rural Cooked) H	KIENFANGUE	Rural	Cooked	RR 78 H	400	500	350	500	600	400	2	Fortifier	300	2	1	6	0	8	1	1	5	4	500	2	2	1	2	1	4	1	2	1	3	3	2		5	1	5	1	2	1			2	1	2	b
RR (Rural Cooked) H	KIENFANGUE	Rural	Cooked	RR 79 H	300	350	250	350	400	500	2	Fortifier	300	2	1	4	1	3	2	1	5	4	400	2	2	1	1	1	2	1	1	1	4	2	3		2	1	3	1	1	1			1	1	2	b
RR (Rural Cooked) H	KIENFANGUE	Rural	Cooked	RR 80 H	350	400	450	350	400	600	2	Fortifier	300	2	1	5	0	3	2	3	2	4	500	2	2	3	1	1	2	1	3	5	5	2	4		5	3	4	1	2	4			1	1	1	a	a
RR (Rural Cooked) H	KIENFANGUE	Rural	Cooked	RR 81 I	500	450	450	500	450	600	2	Fortifier	400	2	3	8	2	8	1	4	4	4	500	1	1	1	1	1	4	4	4	1	5	1	1		1	2	3	4	5	1			2	1	1	b
RR (Rural Cooked) I	KIENFANGUE	Rural	Cooked	RR 82 I	600	700	750	600	700	750	2	Fortifier	400	2	1	5	2	3	4	2	2	3	350	2	2	1	2	1	1	2	3	4	5	1	4		1	5	1	1	4	1			1	1	2	a	c
RR (Rural Cooked) I	KIENFANGUE	Rural	Cooked	RR 83 I	400	500	400	500	400	500	2	Fortifier	400	2	1	9	4	3	3	2	5	1	450	2	3	1	1	1	2	1	3	4	4	3	1		4	5	2	1	2	4			2	1	1	a	a
RR (Rural Cooked) I	KIENFANGUE	Rural	Cooked	RR 84 I	450	400	350	400	450	375	2	Fortifier	400	1	4	8	1	1	3	2	1	1	425	3	1	1	1	1	1	1	2	5	5	2	2		5	2	2	1	2	1			1	1	1	a	c
RR (Rural Cooked) I	KIENFANGUE	Rural	Cooked	RR 85 I	450	425	375	425	450	400	2	Fortifier	400	1	2	4	1	8	2	1	5	3	400	2	3	2	1	1	2	1	2	3	1	2	4		5	1	1	1	2	1			2	1	1	b
RR (Rural Cooked) I	KIENFANGUE	Rural	Cooked	RR 86 I	400	350	450	400	350	450	2	Fortifier	400	2	4	7	2	8	1	3	5	4	500	3	2	2	1	1	3	1	1	2	3	1	1		1	2	3	4	2	1			2	1	3	a	c
RR (Rural Cooked) I	KIENFANGUE	Rural	Cooked	RR 87 I	350	300	400	350	300	450	2	Fortifier	400	2	3	9	1	8	1	4	5	1	420	3	1	3	3	1	4	1	5	5	4	2	3		5	3	5	1	5	2			2	1	1	b
RR (Rural Cooked) I	KIENFANGUE	Rural	Cooked	RR 88 I	450	450	350	450	350	500	2	Fortifier	400	2	3	4	1	8	3	4	3	4	500	3	1	1	1	1	4	1	2	1	2	3	3		4	1	3	3	4	1			1	1	3	a	ac
RR (Rural Cooked) I	KIENFANGUE	Rural	Cooked	RR 89 I	450	350	400	400	450	500	2	Fortifier	400	2	4	5	3	8	1	4	3	4	400	1	3	3	3	1	2	3	4	4	5	2	1		5	4	3	1	5	2			2	1	2	a	c
RR (Rural Cooked) I	KIENFANGUE	Rural	Cooked	RR 90 I	750	450	350	350	600	1000	2	Fortifier	400	1	1	11	2	4	4	3	1	3	420	2	1	1	4	1	2	3	3	2	2	2	2		5	5	1	1	2	1			1	1	1	a	c
UC (Urban Cooked) A	DASASGHO	Urban	Cooked	UC 1 A	400	450	500	400	450	500	1	Fortified	500	2	4	15	2	8	2	2	4	3	500	3	1	2	1	1	2	1	2	2	2	1	3		1	1	5	1	2	1			2	1	1	b
UC (Urban Cooked) A	DASASGHO	Urban	Cooked	UC 2 A	475	400	375	400	475	400	1	Fortified	500	2	4	8	1	8	1	3	4	3	475	2	1	2	1	1	1	1	1	1	1	1	1		1	1	1	1	1	1			1	1	1	b
UC (Urban Cooked) A	DASASGHO	Urban	Cooked	UC 3 A	300	350	400	300	350	400	1	Fortified	500	2	4	5	0	1	1	2	4	4	500	1	2	2	2	1	2	5	5	1	1	1	1		2	3	3	1	5	2			1	1	1	a	b
UC (Urban Cooked) A	DASASGHO	Urban	Cooked	UC 4 A	400	450	500	400	450	500	1	Fortified	500	2	4	5	0	8	3	3	4	2	450	3	1	3	1	1	2	1	1	3	2	2	2		1	2	5	1	2	1			2	1	1	b
UC (Urban Cooked) A	DASASGHO	Urban	Cooked	UC 5 A	300	250	350	300	275	400	1	Fortified	500	2	2	13	2	7	2	4	5	3	450	3	1	3	1	1	2	1	3	2	5	3	4		4	2	5	5	2	1			1	1	2	b
UC (Urban Cooked) A	DASASGHO	Urban	Cooked	UC 6 A	475	500	550	475	500	550	1	Fortified	500	2	1	1	0	5	3	4	3	4	450	2	1	3	1	1	2	1	4	1	2	3	5		4	5	2	5	5	1			1	1	3	b
UC (Urban Cooked) A	DASASGHO	Urban	Cooked	UC 7 A	400	450	500	400	450	600	1	Fortified	500	2	1	10	2	3	2	2	5	4	450	2	1	1	1	1	2	4	3	2	1	1	1		3	1	4	2	5	3			1	1	2	a	c
UC (Urban Cooked) A	DASASGHO	Urban	Cooked	UC 8 A	450	400	500	450	400	500	1	Fortified	500	2	2	32	6	7	3	3	5	3	450	2	1	3	1	1	2	4	4	2	5	1	3		2	3	5	1	5	3			1	1	1	a	c
UC (Urban Cooked) A	DASASGHO	Urban	Cooked	UC 9 A	400	400	450	400	400	450	1	Fortified	500	2	3	15	1	8	3	3	3	4	400	3	3	1	1	1	2	2	2	1	1	1	1		2	2	2	2	2	1			2	1	2	b
UC (Urban Cooked) A	DASASGHO	Urban	Cooked	UC 10 A	350	400	500	350	375	450	1	Fortified	500	2	3	30	6	7	4	1	5	3	450	2	1	1	3	1	2	1	1	1	1	1	1		1	1	1	1	1	1			1	1	2	b
UC (Urban Cooked) B	DASASGHO	Urban	Cooked	UC 11 B	300	375	400	225	300	375	2	Trditionnel	350	2	3	6	1	8	1	2	2	4	400	1	1	1	1	1	1	2	1	1	1	1	1		1	1	1	1	1	1			2	1	1	b
UC (Urban Cooked) B	DASASGHO	Urban	Cooked	UC 12 B	300	350	400	300	350	400	2	Trditionnel	350	2	2	10	1	8	1	1	4	4	450	2	1	3	1	1	2	1	1	3	1	2	1		5	1	2	1	2	1			2	1	2	b
UC (Urban Cooked) B	DASASGHO	Urban	Cooked	UC 13 B	375	350	400	375	350	400	2	Trditionnel	350	2	1	8	2	8	4	4	5	3	450	3	1	3	1	1	2	1	1	1	1	1	1		1	1	1	1	1	1			2	1	3	a	ab
UC (Urban Cooked) B	DASASGHO	Urban	Cooked	UC 14 B	350	350	300	250	250	300	2	Trditionnel	350	2	4	9	0	8	3	3	5	4	450	2	1	3	2	1	2	2	3	1	3	4	5		4	1	5	4	4	1			1	2	2	b
UC (Urban Cooked) B	DASASGHO	Urban	Cooked	UC 15 B	400	400	500	400	400	450	2	Trditionnel	350	2	1	10	0	7	1	4	5	4	450	1	1	3	1	1	4	1	5	5	5	5	5		3	2	5	4	5	1			2	1	1	a	c
UC (Urban Cooked) B	DASASGHO	Urban	Cooked	UC 16 B	450	500	400	500	400	600	2	Trditionnel	350	2	2	11	2	8	4	3	4	3	500	3	1	2	1	1	2	1	2	5	5	2	2		1	1	2	1	2	1			2	1	1	b
UC (Urban Cooked) B	DASASGHO	Urban	Cooked	UC 17 B	400	450	500	400	450	500	2	Trditionnel	350	1	1	3	0	6	1	1	1	3	420	2	1	2	2	1	2	4	1	1	2	1	2		2	1	2	2	1	3			1	1	2	b
UC (Urban Cooked) B	DASASGHO	Urban	Cooked	UC 18 B	400	450	350	350	450	400	2	Trditionnel	350	2	2	15	1	8	1	2	5	3	450	2	1	2	1	1	2	1	1	5	5	1	1		1	1	5	1	1	1			1	1	2	b
UC (Urban Cooked) B	DASASGHO	Urban	Cooked	UC 19 B	350	450	550	350	450	550	2	Trditionnel	350	2	1	6	2	8	1	4	5	4	500	2	1	1	2	1	2	3	2	1	1	1	1		2	1	5	4	3	2			1	1	2	b
UC (Urban Cooked) B	DASASGHO	Urban	Cooked	UC 20 B	400	500	350	350	400	500	2	Trditionnel	350	1	4	10	2	8	4	4	5	3	450	2	1	1	1	1	2	5	1	1	1	1	1		2	4	2	1	1	1			2	1	2	b
RR (Rural Raw) F	KIENFANGUE	Rural	Raw	RR 51 F	300	350	400	250	300	350	2	Traditionnel	350	2	4	17	3	8	1	1	5	3	400	3	1	4	4	1	2	2	1	5	5	5	5		2	5	5	4	3	1			2	1	2	b
RR (Rural Raw) F	KIENFANGUE	Rural	Raw	RR 52 F	300	250	350	350	300	400	2	Traditionnel	350	2	1	14	2	1	3	2	4	4	400	2	1	3	2	1	2	1	1	1	2	1	1		1	2	3	1	1	1			2	1	3	a	b
RR (Rural Raw) F	KIENFANGUE	Rural	Raw	RR 53 F	250	300	350	300	350	400	2	Traditionnel	350	2	2	8	1	8	2	2	1	3	420	2	1	4	1	1	2	1	1	1	3	2	1		5	1	3	1	1	1			1	1	1	a	bc
RR (Rural Raw) F	KIENFANGUE	Rural	Raw	RR 54 F	400	500	600	350	500	650	2	Traditionnel	350	1	1	7	1	3	2	1	5	2	420	2	2	1	1	1	2	1	2	5	5	1	1		5	1	5	1	1	1			2	1	2	b
RR (Rural Raw) F	KIENFANGUE	Rural	Raw	RR 55 F	1050	350	1000	400	300	800	2	Traditionnel	350	2	1	20	4	3	2	1	5	3	800	2	1	2	1	1	2	3	2	5	5	1	5		3	5	5	1	4	2			1	1	1	b
RR (Rural Raw) F	KIENFANGUE	Rural	Raw	RR 56 F	500	450	600	500	450	600	2	Traditionnel	350	2	4	7	3	8	1	4	1	4	450	1	3	3	4	1	2	1	1	4	4	5	2		4	3	3	1	2	1			2	2	2	a	b
RR (Rural Raw) F	KIENFANGUE	Rural	Raw	RR 57 F	400	350	600	400	350	600	2	Traditionnel	350	2	2	7	1	1	1	1	3	3	600	1	2	3	1	1	2	1	2	5	2	3	4		3	5	4	2	1	1			1	1	1	b
RR (Rural Raw) F	KIENFANGUE	Rural	Raw	RR 58 F	500	400	500	400	400	400	2	Traditionnel	350	2	1	6	1	1	2	2	5	3	450	3	1	2	1	1	2	2	3	4	5	1	5		5	4	2	3	1	2			2	1	2	b
RR (Rural Raw) F	KIENFANGUE	Rural	Raw	RR 59 F	500	400	500	400	350	350	2	Traditionnel	350	2	2	7	1	7	1	3	4	3	500	2	1	1	1	1	4	1	1	1	1	1	1		1	1	2	1	1	1			2	1	1	a	abc
RR (Rural Raw) G	KIENFANGUE	Rural	Raw	RR 60 F	500	400	425	500	300	400	2	Traditionnel	350	1	1	4	0	2	1	2	3	2	450	1	1	1	1	1	2	1	1	1	1	1	1		3	2	2	1	2	3			1	1	3	a	abc
RR (Rural Raw) G	KIENFANGUE	Rural	Raw	RR 61 G	350	300	350	400	350	500	1	Traditionnel	450	2	3	14	1	8	4	2	5	3	400	3	1	1	1	1	2	1	1	1	2	1	1		1	2	3	1	1	1			1	1	2	a	d
RR (Rural Raw) G	KIENFANGUE	Rural	Raw	RR 62 G	450	450	450	250	250	300	1	Traditionnel	450	2	3	7	2	1	1	1	2	4	450	1	1	1	1	1	1	1	1	5	3	1	1		5	1	1	1	1	1			2	1	2	a	ab
RR (Rural Raw) G	KIENFANGUE	Rural	Raw	RR 63 G	300	350	400	500	400	700	1	Traditionnel	450	2	2	17	3	8	4	2	1	4	420	3	2	1	1	1	2	1	1	2	3	3	1		1	1	3	1	2	1			1	1	3	a	b
RR (Rural Raw) G	KIENFANGUE	Rural	Raw	RR 64 G	400	425	450	350	400	450	1	Traditionnel	450	2	3	12	2	8	1	1	5	4	450	1	1	3	1	1	2	1	2	5	5	5	3		3	5	5	2	4	1			1	1	2	a	b
RR (Rural Raw) G	KIENFANGUE	Rural	Raw	RR 65 G	450	300	225	500	375	350	1	Traditionnel	450	1	2	10	1	7	1	3	5	2	450	1	1	1	1	1	1	1	1	1	1	1	1		2	1	2	2	2	2			1	1	3	a	abc
RR (Rural Raw) G	KIENFANGUE	Rural	Raw	RR 66 G	450	400	500	550	500	600	1	Traditionnel	450	2	2	21	1	8	1	1	3	4	500	1	1	2	1	1	2	1	1	1	1	5	2		1	2	3	1	1	1			2	1	3	a	b
RR (Rural Raw) G	KIENFANGUE	Rural	Raw	RR 67 G	500	550	500	600	650	500	1	Traditionnel	450	1	3	11	3	8	1	1	3	2	550	1	1	3	1	1	1	1	1	2	3	1	1		1	1	2	1	2	1			2	1	3	a	a
RR (Rural Raw) G	KIENFANGUE	Rural	Raw	RR 68 G	500	550	600	600	650	500	1	Traditionnel	450	1	1	24	3	8	1	1	5	2	500	2	1	3	1	1	1	1	1	2	3	1	1		1	1	3	1	2	1			2	1	3	a	a
RR (Rural Raw) G	KIENFANGUE	Rural	Raw	RR 69 G	400	350	300	350	400	500	1	Traditionnel	450	1	3	6	1	8	1	1	5	4	600	3	1	1	1	1	2	1	2	5	5	4	3		3	5	3	1	5	2			1	1	1	a	b
RR (Rural Raw) G	KIENFANGUE	Rural	Raw	RR 70 G	350	400	500	300	350	600	1	Traditionnel	450	1	2	4	1	8	3	3	4	3	600	2	3	1	2	1	2	3	1	5	5	5	2		2	5	5	3	1	1			1	1	3	a	c
UR (Urban Raw) A	ZOGONA	Urban	Raw	UR 1 A	500	450	500	500	450	500	1	Fortified	500	2	4	4	0	7	1	1	4	2	500	2	1	3	2	1	2	1	2	2	2	2	2		2	2	2	2	2	1			2	2	1	b
UR (Urban Raw) A	ZOGONA	Urban	Raw	UR 2 A	400	350	400	350	400	400	1	Fortified	500	2	1	3	0	8	2	1	1	4	500	1	2	1	3	1	2	3	3	1	2	4	1		3	4	1	5	4	5			2	2	1	b
UR (Urban Raw) A	ZOGONA	Urban	Raw	UR 3 A	300	250	400	450	400	500	1	Fortified	500	2	2	6	1	8	1	1	4	4	450	1	2	2	1	1	2	1	1	4	1	1	2		1	1	1	1	1	1			1	1	3	b
UR (Urban Raw) A	ZOGONA	Urban	Raw	UR 4 A	400	400	350	450	450	500	1	Fortified	500	1	3	5	1	5	4	3	5	3	520	2	2	2	1	1	2	3	2	1	5	1	4		4	2	5	5	3	1			1	1	2	b
UR (Urban Raw) A	ZOGONA	Urban	Raw	UR 5 A	400	350	450	400	350	450	1	Fortified	500	2	3	7	1	7	2	3	4	3	450	1	3	2	1	1	2	2	2	2	2	2	1		1	1	1	2	1	1			1	1	1	b
UR (Urban Raw) A	ZOGONA	Urban	Raw	UR 6 A	500	450	500	500	450	600	1	Fortified	500	2	2	6	1	7	2	1	2	4	500	1	2	1	1	1	2	4	4	3	3	2	1		4	4	5	5	3	1			2	1	1	a	b
UR (Urban Raw) A	ZOGONA	Urban	Raw	UR 7 A	400	350	450	400	425	500	1	Fortified	500	2	1	10	1	8	1	3	4	3	425	2	3	1	2	1	2	1	1	2	1	2	1		1	1	2	1	1	2			1	1	1	a	b
UR (Urban Raw) A	ZOGONA	Urban	Raw	UR 8 A	500	400	350	350	250	600	1	Fortified	500	2	3	10	1	8	4	1	5	3	420	2	1	3	1	1	2	1	2	1	4	1	5		2	5	5	3	2	1			1	1	2	a	b
UR (Urban Raw) A	ZOGONA	Urban	Raw	UR 9 A	350	400	500	400	450	600	1	Fortified	500	2	2	10	0	1	4	4	5	3	400	2	1	2	2	1	2	4	1	3	4	4	3		3	4	3	5	3	2			1	1	1	b
UR (Urban Raw) A	ZOGONA	Urban	Raw	UR 10 A	400	450	600	400	450	600	1	Fortified	500	2	1	10	2	2	1	1	1	3	450	1	2	2	1	1	2	1	1	1	1	1	1		1	1	5	1	1	1			1	1	3	a	b
UR (Urban Raw) B	ZOGONA	Urban	Raw	UR 11 B	350	400	450	500	550	600	2	Fortified	500	1	1	5	0	5	2	1	5	3	400	2	1	2	1	1	1	1	5	1	5	1	1		1	5	1	5	1	1			1	1	2	b
UR (Urban Raw) B	ZOGONA	Urban	Raw	UR 12 B	450	400	350	450	400	500	2	Fortified	500	2	1	6	0	5	4	1	5	3	400	2	1	3	1	1	2	1	3	5	5	2	4		4	2	1	5	5	3			1	1	2	b
UR (Urban Raw) B	ZOGONA	Urban	Raw	UR 13 B	400	400	400	400	400	500	2	Fortified	500	1	2	4	1	3	2	1	2	4	450	1	1	1	4	1	2	2	1	4	4	1	5		1	2	3	4	5	1			2	1	2	b
UR (Urban Raw) B	ZOGONA	Urban	Raw	UR 14 B	350	450	500	300	400	350	2	Fortified	500	1	1	2	0	5	4	3	2	3	500	2	1	3	2	1	3	2	3	1	5	4	5		1	5	3	2	4	5			2	1	1	b
UR (Urban Raw) B	ZOGONA	Urban	Raw	UR 15 B	450	350	350	375	300	400	2	Fortified	500	1	1	6	1	5	1	1	2	3	450	2	1	3	1	1	1	1	1	5	2	5	5		2	1	2	5	1	1			1	1	1	a	abc
UR (Urban Raw) B	ZOGONA	Urban	Raw	UR 16 B	400	450	500	400	450	500	2	Fortified	500	2	1	7	1	3	4	2	4	3	500	1	3	3	3	1	1	1	2	1	1	1	2		5	1	1	1	1	1			2	1	2	a	c
UR (Urban Raw) B	ZOGONA	Urban	Raw	UR 17 B	500	450	500	500	450	500	2	Fortified	500	1	3	7	1	7	1	4	1	4	450	1	1	2	2	1	2	2	1	1	1	2	1		2	1	2	2	2	2			2	1	1	b
UR (Urban Raw) B	ZOGONA	Urban	Raw	UR 18 B	350	500	600	250	350	500	2	Fortified	500	2	1	10	3	5	2	1	1	1	450	2	1	1	3	1	3	1	1	1	1	4	4		1	1	3	3	1	1			1	1	2	a	a
UR (Urban Raw) B	ZOGONA	Urban	Raw	UR 19 B	350	400	500	500	600	750	2	Fortified	500	1	1	9	3	5	4	2	4	4	450	1	2	1	3	1	2	4	2	2	4	3	4		4	2	2	1	2	1			2	1	3	a	b
UR (Urban Raw) B	ZOGONA	Urban	Raw	UR 20 B	450	650	700	400	550	750	2	Fortified	500	1	1	21	2	5	4	2	5	3	400	2	1	2	2	1	2	1	1	5	5	5	5		5	5	1	1	1	1			1	1	3	b
UR (Urban Raw) C	DASSASGHO	Urban	Raw	UR 21 C	400	350	300	350	300	400	2	Alternative	350	1	1	6	3	7	2	2	2	3	450	1	2	2	2	1	1	1	1	1	1	1	1		1	1	1	1	1	1			1	1	1	b
UR (Urban Raw) C	DASSASGHO	Urban	Raw	UR 22 C	450	400	600	450	400	600	2	Alternative	350	1	1	4	0	6	4	1	5	3	300	2	3	1	1	1	1	1	1	1	1	1	1		1	1	1	1	1	1			2	1	2	a	b
UR (Urban Raw) C	DASSASGHO	Urban	Raw	UR 23 C	300	375	350	300	375	350	2	Alternative	350	1	1	7	2	5	1	3	5	2	900	4	3	3	2	1	2	1	1	1	1	1	1		1	1	1	1	1	1			1	1	1	a	b
UR (Urban Raw) C	DASSASGHO	Urban	Raw	UR 24 C	350	300	400	250	250	400	2	Alternative	350	1	3	6	2	3	4	1	5	4	500	2	2	1	2	1	2	2	4	1	5	4	3		2	2	1	2	3	1			2	1	3	a	a
UR (Urban Raw) C	DASSASGHO	Urban	Raw	UR 25 C	400	350	400	350	350	400	2	Alternative	350	1	2	1	0	8	4	3	1	4	450	1	3	2	1	1	2	1	1	5	1	1	1		5	1	5	1	1	1			2	1	2	b
UR (Urban Raw) C	DASSASGHO	Urban	Raw	UR 26 C	450	400	350	400	350	450	2	Alternative	350	2	1	8	2	3	1	2	5	3	900	2	3	1	1	1	2	2	1	3	5	2	1		1	1	2	2	1	1			2	1	1	a	b
UR (Urban Raw) C	DASSASGHO	Urban	Raw	UR 27 C	725	625	700	600	625	750	2	Alternative	350	1	1	9	2	5	4	1	5	4	460	2	3	3	3	1	2	2	3	4	5	1	5		5	2	5	3	4	1			1	1	2	a	a
UR (Urban Raw) C	DASSASGHO	Urban	Raw	UR 28 C	450	350	500	400	450	500	2	Alternative	350	1	1	12	2	4	2	2	3	2	450	1	2	1	2	1	2	2	2	1	2	1	2		2	1	2	3	1	1			1	1	1	a	bc
UR (Urban Raw) C	DASSASGHO	Urban	Raw	UR 29 C	400	350	500	400	350	500	2	Alternative	350	1	1	5	0	3	2	1	5	4	700	2	2	1	1	1	2	2	2	1	3	1	1		2	1	2	2	2	1			2	1	2	a	a
UR (Urban Raw) C	DASSASGHO	Urban	Raw	UR 30 C	450	400	350	450	300	500	2	Alternative	350	1	1	8	1	1	1	2	3	1	450	1	1	2	1	1	1	1	1	1	1	1	1		1	1	1	1	1	1			2	1	2	b
UR (Urban Raw) D	DASSASGHO	Urban	Raw	UR 31 D	450	400	425	450	400	500	1	Fortified	450	2	1	5	2	7	1	1	3	2	450	1	3	1	1	1	2	2	2	2	2	2	2		2	2	1	2	1	1			1	1	2	a	a
UR (Urban Raw) D	DASSASGHO	Urban	Raw	UR 32 D	450	500	550	350	450	600	1	Fortified	450	2	1	3	0	3	1	2	5	3	450	2	1	2	1	1	2	1	1	5	1	1	1		1	1	5	1	1	1			1	1	3	a	ab
UR (Urban Raw) D	DASSASGHO	Urban	Raw	UR 33 D	400	350	450	400	350	450	1	Fortified	450	2	1	6	3	8	1	1	2	1	500	1	1	3	2	1	2	2	1	4	4	4	2		3	1	3	2	4	1			1	1	1	a	b
UR (Urban Raw) D	DASSASGHO	Urban	Raw	UR 34 D	350	400	450	400	350	500	1	Fortified	450	2	1	7	1	8	4	1	5	3	420	3	1	1	1	1	2	1	1	2	4	3	5		3	1	1	1	1	2			2	1	3	a	bc
UR (Urban Raw) D	DASSASGHO	Urban	Raw	UR 35 D	400	500	550	400	500	550	1	Fortified	450	2	3	9	0	8	1	1	5	3	500	1	3	3	1	1	2	1	2	2	5	5	1		1	2	1	1	1	1			1	1	3	a	ab
UR (Urban Raw) D	DASSASGHO	Urban	Raw	UR 36 D	350	375	400	250	250	400	1	Fortified	450	2	3	7	1	7	1	1	5	4	450	4	1	3	1	1	2	2	2	2	1	2	2		2	2	2	1	2	2			1	1	2	b
UR (Urban Raw) D	DASSASGHO	Urban	Raw	UR 37 D	500	600	550	550	550	650	1	Fortified	450	2	2	4	1	5	4	2	2	4	660	2	2	2	1	1	2	1	1	5	1	1	5		5	1	5	1	1	1			1	1	2	b
UR (Urban Raw) D	DASSASGHO	Urban	Raw	UR 38 D	450	550	550	450	450	550	1	Fortified	450	2	1	10	2	5	4	2	3	3	600	2	1	2	1	1	2	1	2	2	5	5	2		5	1	5	1	1	1			1	1	2	b
UR (Urban Raw) D	DASSASGHO	Urban	Raw	UR 39 D	450	400	350	400	350	500	1	Fortified	450	2	2	6	1	8	4	2	5	3	500	2	1	2	1	1	2	2	1	2	1	3	2		1	2	3	1	1	2			1	1	3	a	b
UR (Urban Raw) D	DASSASGHO	Urban	Raw	UR 40 D	600	500	400	250	300	500	1	Fortified	450	2	2	10	1	7	1	3	3	3	500	3	1	3	1	1	2	2	3	5	5	1	4		5	1	5	3	4	2			2	1	2	a	a
UR (Urban Raw) E	DASSASGHO	Urban	Raw	UR 41 E	500	400	500	500	400	500	2	Fortified	500	2	1	8	4	8	3	1	4	4	500	2	1	1	2	1	2	3	2	2	5	2	2		2	2	2	4	2	2			2	1	1	a	b
UR (Urban Raw) E	DASSASGHO	Urban	Raw	UR 42 E	200	250	275	200	250	275	2	Fortified	500	2	4	10	1	8	4	3	5	3	420	2	3	2	1	1	2	1	1	1	1	1	1		1	1	1	1	1	1			2	1	2	b
UR (Urban Raw) E	DASSASGHO	Urban	Raw	UR 43 E	450	400	350	450	400	400	2	Fortified	500	2	4	4	0	8	4	3	5	3	500	2	1	3	4	1	2	5	5	5	5	5	5		5	5	1	1	1	1			2	1	2	b
UR (Urban Raw) E	DASSASGHO	Urban	Raw	UR 44 E	300	300	350	300	300	350	2	Fortified	500	2	1	10	0	1	3	1	2	4	400	2	2	1	2	1	2	2	3	3	2	2	3		5	3	3	3	2	1			2	1	1	b
UR (Urban Raw) E	DASSASGHO	Urban	Raw	UR 45 E	350	450	500	350	450	500	2	Fortified	500	2	1	10	2	8	1	2	3	4	450	3	1	2	1	1	2	1	2	5	2	2	3		1	1	5	3	1	1			2	1	1	b
UR (Urban Raw) E	DASSASGHO	Urban	Raw	UR 46 E	450	400	400	400	400	350	2	Fortified	500	2	4	10	3	8	1	1	5	4	500	2	1	1	1	1	2	1	1	1	1	1	1		2	2	2	2	2	1			2	1	2	b
UR (Urban Raw) E	DASSASGHO	Urban	Raw	UR 47 E	550	450	600	500	450	550	2	Fortified	500	2	2	14	2	7	1	1	5	1	450	1	2	3	3	1	2	1	5	5	5	5	5		5	5	5	1	5	2			2	1	1	b
UR (Urban Raw) E	DASSASGHO	Urban	Raw	UR 48 E	400	400	400	400	400	600	2	Fortified	500	2	1	5	1	8	4	2	4	1	450	2	1	4	1	1	2	1	1	5	5	1	5		5	1	5	1	1	1			1	1	2	b
UR (Urban Raw) E	DASSASGHO	Urban	Raw	UR 49 E	500	400	350	500	400	350	2	Fortified	500	2	1	20	3	7	4	2	5	3	400	1	1	2	1	1	2	1	1	1	1	1	1		1	1	1	1	1	1			1	1	1	b
UR (Urban Raw) E	DASSASGHO	Urban	Raw	UR 50 E	500	400	300	300	400	500	2	Fortified	500	2	1	20	3	2	4	2	5	3	400	2	1	1	2	1	2	1	2	1	3	1	1		1	1	1	5	2	1			1	1	3	b
UR (Urban Raw) F	DASSASGHO	Urban	Raw	UR 51 F	350	400	450	400	450	500	1	Traditionnel	600	2	2	8	0	8	4	2	5	3	450	1	3	1	1	1	2	2	3	4	2	4	4		4	3	2	1	1	1			2	1	3	a	b
UR (Urban Raw) F	DASSASGHO	Urban	Raw	UR 52 F	600	500	600	500	500	750	1	Traditionnel	600	2	2	7	1	7	1	3	5	3	775	1	3	3	1	1	2	1	3	2	5	4	4		1	2	4	5	5	3			2	1	3	a	a
UR (Urban Raw) F	DASSASGHO	Urban	Raw	UR 53 F	500	450	400	500	500	500	1	Traditionnel	600	2	1	10	4	8	2	2	5	3	500	2	1	2	1	1	2	1	1	1	1	1	1		1	1	1	1	1	1			1	1	2	a	ab
UR (Urban Raw) F	DASSASGHO	Urban	Raw	UR 54 F	350	400	450	350	400	450	1	Traditionnel	600	1	1	4	1	1	4	2	3	2	500	2	1	3	4	1	2	1	1	5	2	1	2		1	1	5	2	1	1			2	1	1	a	b
UR (Urban Raw) F	DASSASGHO	Urban	Raw	UR 55 F	450	400	500	500	500	600	1	Traditionnel	600	2	1	15	2	3	4	2	5	1	500	2	1	3	1	1	2	1	2	2	2	2	2		2	2	2	2	2	1			2	1	2	a	b
UR (Urban Raw) F	DASSASGHO	Urban	Raw	UR 56 F	400	300	450	400	300	450	1	Traditionnel	600	2	2	5	2	8	4	4	5	2	500	1	1	3	1	1	2	1	1	2	2	5	5		5	1	5	1	1	1			1	1	3	a	ab
UR (Urban Raw) F	DASSASGHO	Urban	Raw	UR 57 F	300	300	250	250	250	400	1	Traditionnel	600	2	3	5	0	8	1	2	4	3	550	1	1	3	2	1	2	1	1	3	5	1	5		5	1	5	5	1	1			1	1	1	b
UR (Urban Raw) F	DASSASGHO	Urban	Raw	UR 58 F	400	350	350	400	350	500	1	Traditionnel	600	1	2	7	1	8	1	2	5	3	350	1	3	2	3	1	2	1	2	2	1	1	2		2	1	2	2	2	2			2	1	1	b
UR (Urban Raw) F	DASSASGHO	Urban	Raw	UR 59 F	500	450	500	500	450	500	1	Traditionnel	600	2	4	4	0	8	4	4	4	4	400	1	2	3	2	1	2	1	2	4	5	5	5		3	1	1	1	2	2			2	2	2	b
UR (Urban Raw) F	DASSASGHO	Urban	Raw	UR 60 F	400	375	350	375	375	400	1	Traditionnel	600	2	3	8	0	8	4	3	1	4	550	1	3	1	2	1	2	2	3	1	1	4	5		2	1	5	1	4	3			2	1	2	b
UR (Urban Raw) G	DASSASGHO	Urban	Raw	UR 61 G	300	300	400	350	350	400	1	Traditionnel	500	2	2	12	8	1	1	1	5	3	500	4	1	3	3	1	2	2	2	2	2	1	2		2	2	2	1	2	2			1	1	2	b
UR (Urban Raw) G	DASSASGHO	Urban	Raw	UR 62 G	500	500	500	500	450	500	2	Traditionnel	500	2	4	7	5	8	4	1	4	3	500	1	1	3	3	1	2	4	4	5	5	5	4		5	5	2	3	4	2			2	2	2	b
UR (Urban Raw) G	DASSASGHO	Urban	Raw	UR 63 G	350	400	450	350	400	450	2	Traditionnel	500	2	2	20	1	7	4	3	4	3	450	2	1	2	2	1	2	2	1	2	2	1	2		1	2	5	2	1	1			2	1	1	b
UR (Urban Raw) G	DASSASGHO	Urban	Raw	UR 64 G	200	300	350	200	250	500	2	Traditionnel	500	2	1	6	2	8	1	4	5	4	500	3	2	3	2	1	2	1	1	5	5	1	5		5	1	5	1	1	1			1	1	2	a	a
UR (Urban Raw) G	DASSASGHO	Urban	Raw	UR 65 G	450	350	400	400	400	500	2	Traditionnel	500	2	1	4	1	1	4	3	5	4	440	2	2	1	1	1	2	1	3	5	4	3	2		4	1	2	1	2	1			2	1	2	b
UR (Urban Raw) G	DASSASGHO	Urban	Raw	UR 66 G	450	450	450	450	400	500	2	Traditionnel	500	2	3	12	1	8	3	3	2	2	400	1	1	2	1	1	2	1	1	1	1	1	1		1	2	2	2	1	1			2	1	1	b
UR (Urban Raw) G	DASSASGHO	Urban	Raw	UR 67 G	500	450	550	500	450	550	2	Traditionnel	500	2	2	8	0	1	1	4	5	4	500	3	1	3	1	1	2	1	2	3	5	5	4		5	1	2	3	5	4			1	1	3	a	c
UR (Urban Raw) G	DASSASGHO	Urban	Raw	UR 68 G	500	400	600	500	400	600	2	Traditionnel	500	2	1	6	1	8	4	1	5	3	500	1	1	3	2	1	2	1	1	1	1	5	5		1	5	1	1	1	1			1	1	3	a	b
UR (Urban Raw) G	DASSASGHO	Urban	Raw	UR 69 G	500	450	600	450	400	700	2	Traditionnel	500	2	3	10	1	8	4	4	1	4	500	1	1	3	1	1	2	1	2	5	4	3	5		1	1	4	1	5	5			1	1	2	a	bc
UR (Urban Raw) G	DASSASGHO	Urban	Raw	UR 70 G	450	350	500	450	350	500	2	Traditionnel	500	2	1	6	2	8	2	2	5	2	500	2	1	2	1	1	2	1	1	1	1	1	1		1	1	1	1	1	1			1	1	2	a	ab
UR (Urban Raw) H	DASSASGHO	Urban	Raw	UR 71 H	600	500	700	500	450	700	1	Alternatif	450	2	2	8	2	4	1	4	5	3	400	3	1	3	1	1	2	3	4	1	5	2	1		3	2	5	4	4	1			1	1	2	a	c
UR (Urban Raw) H	DASSASGHO	Urban	Raw	UR 72 H	400	375	400	400	350	600	1	Alternatif	450	2	2	20	4	8	3	3	5	3	400	2	1	2	2	1	2	1	1	5	5	5	5		5	5	5	1	1	1			1	1	2	b
UR (Urban Raw) H	DASSASGHO	Urban	Raw	UR 73 H	400	350	450	400	350	500	1	Alternatif	450	2	2	9	2	7	4	2	5	3	450	2	1	1	1	1	2	1	4	3	4	2	4		2	1	4	2	2	1			2	1	3	a	b
UR (Urban Raw) H	DASSASGHO	Urban	Raw	UR 74 H	500	450	500	500	450	500	1	Alternatif	450	2	2	8	0	1	4	4	5	3	440	2	1	1	1	1	2	1	4	1	3	1	2		3	2	5	1	3	4			2	1	1	b
UR (Urban Raw) H	DASSASGHO	Urban	Raw	UR 75 H	750	800	750	400	300	250	1	Alternatif	450	2	2	4	3	8	1	2	4	4	500	1	1	2	1	1	2	1	1	1	1	1	1		1	1	5	1	1	1			1	1	2	b
UR (Urban Raw) H	DASSASGHO	Urban	Raw	UR 76 H	400	350	600	350	350	700	1	Alternatif	450	2	2	10	4	1	4	4	5	1	450	2	1	1	1	1	2	4	4	4	3	2	5		1	1	1	3	1	1			2	1	2	a	a
UR (Urban Raw) H	DASSASGHO	Urban	Raw	UR 77 H	500	400	425	350	350	425	1	Alternatif	450	2	3	15	1	7	1	1	5	4	400	2	1	2	3	1	2	1	1	1	1	1	1		2	3	3	1	1	2			2	1	2	b
UR (Urban Raw) H	DASSASGHO	Urban	Raw	UR 78 H	425	450	350	350	450	500	1	Alternatif	450	2	3	10	4	8	3	2	3	4	450	2	1	3	2	1	2	1	2	5	2	2	2		1	1	5	1	2	1			2	1	1	b
UR (Urban Raw) H	DASSASGHO	Urban	Raw	UR 79 H	450	400	500	450	400	500	1	Alternatif	450	2	4	37	3	1	4	4	5	3	450	3	1	3	1	1	2	5	5	5	5	5	5		1	1	5	1	1	1			2	1	1	a	b
UR (Urban Raw) H	DASSASGHO	Urban	Raw	UR 80 H	400	350	500	450	400	500	1	Alternatif	450	2	4	10	0	8	3	3	3	2	400	1	1	1	1	1	2	1	1	1	2	2	2		2	2	2	1	2	2			2	1	1	a	b
UR (Urban Raw) I	DASSASGHO	Urban	Raw	UR 81 I	400	325	350	375	300	350	2	Fortifier	500	2	3	20	4	8	1	2	5	3	500	2	1	2	1	1	2	2	2	5	5	1	1		5	1	5	1	1	1			1	1	3	b
UR (Urban Raw) I	DASSASGHO	Urban	Raw	UR 82 I	450	400	350	450	425	450	2	Fortifier	500	2	2	14	2	8	4	2	5	3	450	3	1	3	1	1	2	1	1	5	5	5	5		5	5	5	1	1	1			1	1	2	a	b
UR (Urban Raw) I	DASSASGHO	Urban	Raw	UR 83 I	450	500	550	400	400	500	2	Fortifier	500	2	2	6	2	1	2	2	4	3	550	2	1	2	1	1	2	1	1	2	2	2	2		1	1	2	1	1	1			2	1	1	b
UR (Urban Raw) I	DASSASGHO	Urban	Raw	UR 84 I	450	350	350	450	350	450	2	Fortifier	500	2	4	5	0	8	1	4	4	2	500	1	1	1	1	1	2	2	1	1	1	1	1		1	1	1	1	1	1			1	1	2	a	a
UR (Urban Raw) I	DASSASGHO	Urban	Raw	UR 85 I	450	400	500	350	400	600	2	Fortifier	500	2	1	3	1	3	4	1	3	4	440	2	2	1	2	1	2	1	3	4	3	5	5		1	1	2	4	2	1			1	1	2	b
UR (Urban Raw) I	DASSASGHO	Urban	Raw	UR 86 I	400	400	375	375	350	400	2	Fortifier	500	2	1	8	2	8	4	4	5	3	450	3	1	3	1	1	1	1	5	1	1	1	1		1	1	1	1	1	1			2	1	1	a	ab
UR (Urban Raw) I	DASSASGHO	Urban	Raw	UR 87 I	450	350	400	450	350	400	2	Fortifier	500	2	4	10	1	8	1	2	3	4	500	1	1	3	3	1	3	2	2	4	5	1	5		5	1	5	3	5	2			2	1	3	a	c
UR (Urban Raw) I	DASSASGHO	Urban	Raw	UR 88 I	400	500	600	400	500	600	2	Fortifier	500	2	2	12	1	8	4	3	5	4	450	2	1	1	1	1	2	4	4	4	5	4	3		5	5	5	5	5	5			2	1	3	a	b
UR (Urban Raw) I	DASSASGHO	Urban	Raw	UR 89 I	500	400	450	400	350	500	2	Fortifier	500	2	3	12	4	8	4	2	5	3	450	2	1	1	1	1	2	1	1	2	3	4	5		2	1	3	1	4	1			1	1	2	b
UR (Urban Raw) I	DASSASGHO	Urban	Raw	UR 90 I	500	450	600	500	450	600	2	Fortifier	500	2	1	17	7	7	2	2	5	3	400	2	1	1	1	1	2	1	1	1	1	1	1		2	4	4	1	3	2			1	1	2	b
UR (Urban Raw) J	DASSASGHO	Urban	Raw	UR 91J	350	400	500	250	225	500	1	Traditionnel	600	2	1	4	1	4	4	2	4	3	450	2	1	1	1	1	2	1	2	2	2	1	2		5	1	2	1	2	1			2	1	2	a	a
UR (Urban Raw) I	DASSASGHO	Urban	Raw	UR 92J	400	350	500	500	450	600	1	Traditionnel	600	2	2	9	2	8	4	3	5	3	500	2	1	3	1	1	2	5	1	1	1	1	1		1	1	1	1	1	1			2	1	3	a	c
UR (Urban Raw) I	DASSASGHO	Urban	Raw	UR 93J	400	400	400	500	400	450	1	Traditionnel	600	1	4	5	0	2	1	2	3	1	350	3	2	3	1	1	2	1	1	5	5	5	5		5	5	5	1	1	1			1	1	2	b
UR (Urban Raw) I	DASSASGHO	Urban	Raw	UR 94J	600	400	450	400	450	500	1	Traditionnel	600	2	2	7	1	8	4	3	5	3	450	2	1	2	1	1	2	1	2	3	5	4	3		3	1	3	2	2	1			2	1	3	a	a
UR (Urban Raw) I	DASSASGHO	Urban	Raw	UR 95J	500	600	700	500	500	750	1	Traditionnel	600	2	2	20	1	7	4	2	5	3	500	2	1	1	1	1	2	1	2	3	3	3	3		2	3	3	4	4	1			2	1	2	a	b
UR (Urban Raw) I	DASSASGHO	Urban	Raw	UR 96J	400	400	500	400	400	500	1	Traditionnel	600	2	2	14	2	3	4	1	5	4	600	2	2	1	1	1	2	1	1	1	2	2	1		1	1	2	3	5	1			2	2	3	a	c
UR (Urban Raw) I	DASSASGHO	Urban	Raw	UR 97J	450	450	500	450	450	500	1	Traditionnel	600	1	2	6	0	5	2	4	5	1	400	2	1	3	1	1	3	2	3	4	1	1	5		2	3	5	1	4	3			2	1	3	b
UR (Urban Raw) I	DASSASGHO	Urban	Raw	UR 98J	300	250	300	250	250	300	1	Traditionnel	600	2	3	8	2	2	1	3	5	2	400	2	1	1	1	1	2	2	2	2	1	1	1		1	1	1	1	1	1			2	1	3	b
UR (Urban Raw) I	DASSASGHO	Urban	Raw	UR 99J	350	500	250	250	500	350	1	Traditionnel	600	2	4	12	4	7	2	2	5	3	500	2	1	2	3	1	2	2	2	2	2	2	2		2	2	2	1	2	2			2	1	2	b
UR (Urban Raw) I	DASSASGHO	Urban	Raw	UR 100J	450	400	500	400	450	500	1	Traditionnel	600	1	2	11	1	1	4	3	1	3	450	3	1	1	2	1	2	1	2	3	4	5	5		3	2	4	1	5	5			1	1	3	b
UC (Urban Cooked) C	DASASGHO	Urban	Cooked	UC 21 C	450	500	400	350	400	500	1	Trditionnel	450	2	1	25	10	7	3	2	5	3	500	3	2	3	3	1	3	1	2	3	5	3	4		3	5	2	3	4	1			2	1	1	a	a
UC (Urban Cooked) C	DASASGHO	Urban	Cooked	UC 22 C	500	400	450	500	400	600	1	Trditionnel	450	2	2	12	4	8	3	2	5	3	450	2	2	1	1	1	2	5	4	1	1	1	1		1	3	3	1	5	1			1	1	2	a	b
UC (Urban Cooked) C	DASASGHO	Urban	Cooked	UC 23 C	500	450	350	400	450	500	1	Trditionnel	450	2	1	9	3	7	2	1	5	3	450	2	1	2	1	1	2	1	1	2	2	5	2		2	3	3	1	1	1			2	1	1	b
UC (Urban Cooked) C	DASASGHO	Urban	Cooked	UC 24 C	450	450	350	400	350	450	1	Trditionnel	450	2	2	9	0	8	4	4	4	1	450	1	2	1	1	1	2	5	4	1	2	3	1		4	4	2	3	3	2			1	1	3	a	a
UC (Urban Cooked) C	DASASGHO	Urban	Cooked	UC 25 C	400	375	450	250	300	500	1	Trditionnel	450	1	3	6	0	8	3	2	3	4	450	1	1	2	1	1	1	1	1	1	1	1	1		1	2	2	1	2	2			2	1	2	a	abc
UC (Urban Cooked) C	DASASGHO	Urban	Cooked	UC 26 C	400	450	450	400	450	500	1	Trditionnel	450	2	4	9	1	8	1	2	3	3	450	2	1	2	1	1	2	1	2	2	2	5	3		1	2	2	2	1	1			2	1	1	b
UC (Urban Cooked) C	DASASGHO	Urban	Cooked	UC 27 C	500	400	350	400	400	500	1	Trditionnel	450	2	4	36	5	8	4	4	5	3	500	3	1	3	1	1	2	1	1	5	1	1	1		5	1	1	1	1	1			2	1	2	b
UC (Urban Cooked) C	DASASGHO	Urban	Cooked	UC 28 C	550	450	500	600	650	700	1	Trditionnel	450	2	4	6	3	8	1	3	5	1	550	1	1	3	2	1	2	2	1	1	2	1	1		1	1	1	5	5	5			1	1	2	b
UC (Urban Cooked) C	DASASGHO	Urban	Cooked	UC 29 C	350	350	400	350	350	400	1	Trditionnel	450	2	3	12	3	8	1	3	4	3	500	2	1	2	1	1	2	1	1	1	1	1	1		1	1	1	1	1	1			1	1	3	b
UC (Urban Cooked) C	DASASGHO	Urban	Cooked	UC 30 C	400	450	350	400	400	350	1	Trditionnel	450	2	1	10	6	8	2	3	5	4	450	2	1	3	1	1	2	5	5	4	1	5	5		3	5	2	1	5	1			2	2	1	a	a
UC (Urban Cooked) D	DASASGHO	Urban	Cooked	UC 31 D	500	400	450	500	400	500	2	Alternatif	375	2	3	8	1	7	3	3	3	4	400	3	1	1	1	1	1	1	1	1	1	2	1		1	1	1	1	1	1			2	1	3	a	a
UC (Urban Cooked) D	DASASGHO	Urban	Cooked	UC 32 D	400	350	450	400	350	500	2	Alternatif	375	1	1	30	6	8	4	3	5	3	520	2	2	1	1	1	2	5	5	1	1	4	1		5	3	4	1	4	4			1	1	2	b
UC (Urban Cooked) D	DASASGHO	Urban	Cooked	UC 33 D	500	500	500	350	500	550	2	Alternatif	375	2	3	10	0	8	1	4	2	3	500	1	1	1	1	1	2	1	1	1	2	1	1		1	1	1	1	1	1			2	1	2	b
UC (Urban Cooked) D	DASASGHO	Urban	Cooked	UC 34 D	450	400	450	300	350	400	2	Alternatif	375	2	2	7	1	1	3	2	4	4	500	1	2	1	2	1	2	4	4	1	1	1	1		4	3	2	1	5	4			1	1	2	b
UC (Urban Cooked) D	DASASGHO	Urban	Cooked	UC 35 D	500	400	300	250	300	500	2	Alternatif	375	2	1	14	2	1	4	1	5	4	450	2	1	1	3	1	2	1	1	2	3	2	3		2	2	1	1	1	1			1	1	2	a	b
UC (Urban Cooked) D	DASASGHO	Urban	Cooked	UC 36 D	375	375	275	375	375	400	2	Alternatif	375	2	4	12	0	1	1	1	5	3	420	2	1	2	1	1	2	1	2	5	1	1	1		5	1	1	1	1	1			1	1	3	a	ab
UC (Urban Cooked) D	DASASGHO	Urban	Cooked	UC 37 D	500	500	500	500	500	600	2	Alternatif	375	2	3	7	0	8	1	2	2	4	450	1	1	3	3	1	2	1	2	3	2	2	2		2	2	2	1	2	2			1	1	1	b
UC (Urban Cooked) D	DASASGHO	Urban	Cooked	UC 38 D	400	450	500	400	400	500	2	Alternatif	375	2	2	8	2	8	4	4	5	1	400	1	3	3	2	1	2	1	1	5	5	1	1		1	1	1	1	1	1			2	1	3	a	ab
UC (Urban Cooked) D	DASASGHO	Urban	Cooked	UC 39 D	450	450	300	300	300	400	2	Alternatif	375	2	2	5	0	7	1	4	4	3	360	2	1	3	1	1	2	5	3	4	3	1	2		5	2	1	4	3	1			2	1	2	a	b
UC (Urban Cooked)	DASASGHO	Urban	Cooked	UC 40 D	400	450	400	400	450	500	2	Alternatif	375	2	1	13	4	1	2	1	5	2	450	2	1	2	1	1	2	1	1	2	5	3	2		1	2	1	1	1	2			2	1	2	b
UC (Urban Cooked) E	DASASGHO	Urban	Cooked	UC 41 E	400	500	350	400	350	500	2	Alternatif	400	2	2	14	3	1	4	2	5	3	500	2	1	1	1	1	2	1	1	2	2	2	3		2	2	1	1	1	1			2	1	1	b
UC (Urban Cooked) E	DASASGHO	Urban	Cooked	UC 42 E	450	500	425	375	400	225	2	Alternatif	400	2	3	26	5	2	2	2	5	3	400	2	2	3	1	1	2	1	1	1	1	1	1		1	1	1	1	1	1			2	1	2	a	c
UC (Urban Cooked) E	DASASGHO	Urban	Cooked	UC 43 E	400	350	450	400	350	450	2	Alternatif	400	2	4	10	2	8	1	2	5	3	420	2	1	2	1	1	2	1	2	1	1	1	1		1	1	5	1	1	1			2	1	3	b
UC (Urban Cooked) E	DASASGHO	Urban	Cooked	UC 44 E	450	300	300	350	300	300	2	Alternatif	400	2	2	9	4	1	4	4	5	3	400	2	1	3	1	1	2	5	2	5	3	5	5		2	5	5	4	5	1			2	1	2	b
UC (Urban Cooked) E	DASASGHO	Urban	Cooked	UC 45 E	500	400	350	500	400	350	2	Alternatif	400	2	4	17	2	8	1	1	5	3	450	1	2	3	4	1	4	5	5	1	1	1	1		3	2	2	1	5	4			2	1	2	b
UC (Urban Cooked) E	DASASGHO	Urban	Cooked	UC 46 E	350	400	500	350	500	550	2	Alternatif	400	2	4	17	3	7	1	2	4	4	450	1	1	3	3	1	2	1	1	2	2	3	2		1	2	2	1	2	1			2	1	1	b
UC (Urban Cooked) E	DASASGHO	Urban	Cooked	UC 47 E	400	500	350	350	400	500	2	Alternatif	400	2	1	12	4	1	4	4	5	2	450	1	1	1	1	1	1	5	5	1	1	4	4		3	5	4	5	4	5			2	1	3	b
UC (Urban Cooked) E	DASASGHO	Urban	Cooked	UC 48 E	350	400	450	350	400	600	2	Alternatif	400	2	2	4	1	3	3	1	2	3	450	2	1	1	2	1	2	1	3	1	1	1	1		1	1	1	1	1	2			2	1	2	b
UC (Urban Cooked) E	DASASGHO	Urban	Cooked	UC 49 E	350	400	450	350	400	450	2	Alternatif	400	2	4	10	1	8	1	4	5	3	500	3	1	3	1	1	2	1	1	1	1	1	5		1	5	1	1	1	5			1	1	2	b
UC (Urban Cooked) E	DASASGHO	Urban	Cooked	UC 50 E	475	400	375	475	450	500	2	Alternatif	400	2	3	13	0	7	2	4	5	3	475	1	1	1	1	1	2	2	5	5	5	1	5		5	2	5	1	4	3			2	1	2	a	c
UC (Urban Cooked) E	DASASGHO	Urban	Cooked	UC 51 F	400	450	400	400	400	450	1	Trditionnel	450	2	2	12	2	7	4	2	3	4	450	2	1	2	2	1	2	1	2	2	2	1	2		1	1	1	3	2	1			2	1	1	b
UC (Urban Cooked) F	DASASGHO	Urban	Cooked	UC 52 F	400	350	250	450	400	500	1	Trditionnel	450	2	4	12	2	8	4	1	5	4	400	1	2	3	3	1	2	1	1	2	2	1	2		2	2	1	1	2	1			2	1	2	a	b
UC (Urban Cooked) F	DASASGHO	Urban	Cooked	UC 53 F	500	450	500	400	450	600	1	Trditionnel	450	2	2	15	3	7	2	4	3	4	500	1	1	3	1	1	2	1	5	5	5	2	3		5	3	5	1	5	2			1	1	2	a	c
UC (Urban Cooked) F	DASASGHO	Urban	Cooked	UC 54 F	500	450	350	500	450	600	1	Trditionnel	450	2	4	11	1	7	2	4	5	3	370	2	1	3	2	1	2	5	5	1	1	5	5		5	1	1	2	5	1			1	1	2	b
UC (Urban Cooked) F	DASASGHO	Urban	Cooked	UC 55 F	500	500	500	500	500	750	1	Trditionnel	450	2	1	7	2	8	1	4	5	1	500	1	3	1	3	1	2	1	1	1	1	1	1		1	1	1	1	1	1			2	1	2	b
UC (Urban Cooked) F	DASASGHO	Urban	Cooked	UC 56 F	500	500	500	500	500	700	1	Trditionnel	450	2	3	5	1	8	1	4	3	4	500	1	3	1	3	1	2	1	1	1	1	1	1		1	1	1	1	1	1			2	1	1	b
UC (Urban Cooked) F	DASASGHO	Urban	Cooked	UC 57 F	500	450	400	500	450	400	1	Trditionnel	450	2	1	7	1	1	4	4	5	3	480	2	1	1	1	1	2	5	4	3	3	2	2		4	4	3	4	3	4			1	1	1	b
UC (Urban Cooked) F	DASASGHO	Urban	Cooked	UC 58 F	350	500	400	400	450	500	1	Trditionnel	450	2	4	10	3	8	4	4	5	3	450	2	1	3	2	1	2	1	1	1	1	1	1		1	1	1	1	1	1			2	1	2	b
UC (Urban Cooked) F	DASASGHO	Urban	Cooked	UC 59 F	450	350	500	400	450	500	1	Trditionnel	450	2	1	6	2	3	4	1	2	3	450	2	2	2	1	1	2	1	2	1	2	1	1		1	2	1	1	1	1			1	1	1	b
UC (Urban Cooked) F	DASASGHO	Urban	Cooked	UC 60 F	400	400	375	400	300	400	1	Trditionnel	450	2	1	13	3	3	2	3	3	4	450	2	1	3	1	1	2	2	1	1	1	1	1		1	1	2	2	2	2			2	1	2	a	a
UC (Urban Cooked) G	DASASGHO	Urban	Cooked	UC 61 G	400	400	475	450	450	500	2	Trditionnel	400	2	1	10	1	3	4	1	5	4	350	2	2	3	1	1	2	1	1	2	2	1	2		2	3	1	1	1	1			2	1	1	a	b
UC (Urban Cooked) G	DASASGHO	Urban	Cooked	UC 62 G	400	450	500	400	450	500	2	Trditionnel	400	2	1	4	0	1	4	4	5	3	450	3	1	2	1	1	2	1	1	1	1	1	1		1	1	1	1	1	1			1	1	3	b
UC (Urban Cooked) G	DASASGHO	Urban	Cooked	UC 63 G	450	400	350	500	400	350	2	Trditionnel	400	2	1	11	3	8	4	2	5	3	500	2	1	2	1	1	1	2	3	5	5	3	2		3	1	1	2	1	2			2	1	1	a	a
UC (Urban Cooked) G	DASASGHO	Urban	Cooked	UC 64 G	350	450	400	350	350	500	2	Trditionnel	400	2	2	7	2	7	2	3	2	3	450	2	2	2	1	1	2	1	2	1	1	1	1		2	2	2	1	1	1			2	1	2	a	c
UC (Urban Cooked) G	DASASGHO	Urban	Cooked	UC 65 G	500	400	350	450	400	500	2	Trditionnel	400	2	3	21	4	8	1	2	3	4	400	1	1	3	3	1	2	1	2	3	5	2	2		1	1	1	2	2	1			2	1	1	b
UC (Urban Cooked) G	DASASGHO	Urban	Cooked	UC 66 G	350	500	250	300	500	400	2	Trditionnel	400	2	1	9	0	1	1	3	3	3	500	2	1	3	1	1	2	1	5	2	5	2	2		5	1	3	1	3	4			2	1	3	b
UC (Urban Cooked) G	DASASGHO	Urban	Cooked	UC 67 G	500	400	350	450	400	500	2	Trditionnel	400	2	2	7	1	8	4	4	5	3	450	3	1	3	1	1	4	1	1	1	1	1	1		1	1	1	1	1	1			2	1	2	a	ab
UC (Urban Cooked) G	DASASGHO	Urban	Cooked	UC 68 G	375	400	325	400	400	500	2	Trditionnel	400	2	1	7	1	7	3	2	3	4	525	1	1	2	1	1	2	1	1	2	2	1	1		2	2	1	1	1	1			2	1	2	b
UC (Urban Cooked) G	DASASGHO	Urban	Cooked	UC 69 G	450	450	450	450	450	500	2	Trditionnel	400	2	3	20	3	8	2	3	4	3	450	2	3	1	1	1	1	1	1	1	1	1	1		2	2	2	1	1	2			1	1	1	a	ab
UC (Urban Cooked) G	DASASGHO	Urban	Cooked	UC 70 G	450	500	550	350	350	400	2	Trditionnel	400	2	4	5	0	8	1	1	5	3	450	1	3	2	3	1	2	1	1	1	2	1	1		1	1	1	1	1	1			2	1	1	b
UC (Urban Cooked) H	DASASGHO	Urban	Cooked	UC 71 H	450	300	450	450	300	500	2	Trditionnel	400	2	1	4	0	3	3	1	3	4	400	2	1	3	2	1	4	1	5	5	5	4	4		1	1	4	1	5	1			2	1	3	b
UC (Urban Cooked) H	DASASGHO	Urban	Cooked	UC 72 H	400	450	400	400	450	400	2	Trditionnel	400	2	1	20	3	3	4	4	5	3	450	3	2	3	1	1	2	1	1	1	1	1	1		1	1	1	1	1	1			1	1	1	b
UC (Urban Cooked) H	DASASGHO	Urban	Cooked	UC 73 H	350	400	300	300	350	250	2	Trditionnel	400	2	1	10	6	8	4	2	5	2	375	2	1	2	3	1	1	1	1	1	5	3	4		1	2	1	2	1	1			1	1	2	a	c
UC (Urban Cooked) H	DASASGHO	Urban	Cooked	UC 74 H	400	450	375	500	450	600	2	Trditionnel	400	2	2	4	0	8	1	3	3	4	510	2	1	1	1	1	1	1	2	1	1	1	1		1	1	1	1	1	1			1	1	1	a	a
UC (Urban Cooked) H	DASASGHO	Urban	Cooked	UC 75 H	400	450	500	400	450	500	2	Trditionnel	400	2	2	20	2	8	3	3	5	3	450	2	1	2	2	1	2	1	1	1	1	1	2		5	1	1	1	1	1			2	1	2	b
UC (Urban Cooked) H	DASASGHO	Urban	Cooked	UC 76 H	350	450	400	400	350	450	2	Trditionnel	400	2	1	20	3	7	4	1	5	4	450	2	1	3	1	1	2	1	1	2	2	1	1		2	2	2	1	1	1			1	1	2	a	b
UC (Urban Cooked) H	DASASGHO	Urban	Cooked	UC 77 H	400	450	350	400	450	500	2	Trditionnel	400	2	4	12	1	7	2	2	3	3	450	2	1	3	2	1	2	1	1	2	2	2	3		1	2	1	1	2	1			2	1	1	b
UC (Urban Cooked) H	DASASGHO	Urban	Cooked	UC 78 H	350	400	500	350	450	600	2	Trditionnel	400	2	2	5	1	7	4	1	5	3	500	1	1	3	1	1	2	1	2	2	3	1	2		1	2	1	1	2	1			1	1	1	a	b
UC (Urban Cooked) H	DASASGHO	Urban	Cooked	UC 79 H	375	450	500	300	300	350	2	Trditionnel	400	2	1	14	2	1	4	2	5	3	450	2	1	2	1	1	2	1	1	1	2	1	2		1	1	1	3	1	5			2	1	1	b
UC (Urban Cooked) H	DASASGHO	Urban	Cooked	UC 80 H	350	400	400	400	400	450	2	Trditionnel	400	2	1	12	2	3	4	4	5	3	450	1	1	3	1	1	2	1	1	1	1	5	1		1	1	1	1	1	1			1	1	2	a	ab
UC (Urban Cooked) I	DASASGHO	Urban	Cooked	UC 81 I	400	375	350	500	600	700	1	Alternatif	450	2	2	7	1	8	4	3	5	3	350	2	1	3	2	1	2	1	2	2	2	1	3		5	3	3	5	5	1			2	1	1	b
UC (Urban Cooked) I	DASASGHO	Urban	Cooked	UC 82 I	350	300	250	250	300	350	1	Alternatif	450	1	3	9	2	8	1	1	4	4	500	1	3	3	1	1	2	1	1	2	2	1	1		2	2	1	1	2	1			1	1	2	b
UC (Urban Cooked) I	DASASGHO	Urban	Cooked	UC 83 I	600	400	450	500	450	600	1	Alternatif	450	2	2	16	4	8	2	4	5	1	550	2	1	1	3	1	2	1	3	5	5	2	5		4	2	4	1	4	3			2	12	1	a	c
UC (Urban Cooked) I	DASASGHO	Urban	Cooked	UC 84 I	525	550	450	550	575	600	1	Alternatif	450	2	4	13	2	8	4	4	5	3	450	2	2	2	1	1	2	1	1	1	1	1	1		1	1	1	1	1	1			1	1	1	b
UC (Urban Cooked) I	DASASGHO	Urban	Cooked	UC 85 I	400	400	350	400	400	350	1	Alternatif	450	2	4	5	4	8	1	3	2	1	450	3	1	1	2	1	2	1	1	1	1	1	1		1	1	1	1	1	1			2	1	3	b
UC (Urban Cooked) I	DASASGHO	Urban	Cooked	UC 86 I	400	450	350	500	450	400	1	Alternatif	450	2	4	60	5	8	1	4	5	3	420	2	2	1	1	1	2	1	1	1	1	1	1		1	1	5	1	1	1			1	1	3	b
UC (Urban Cooked) I	DASASGHO	Urban	Cooked	UC 87 I	500	450	400	450	400	500	1	Alternatif	450	2	2	22	3	8	2	2	3	3	450	2	1	1	1	1	2	1	1	1	1	2	1		1	2	3	3	2	3			2	1	1	b
UC (Urban Cooked) I	DASASGHO	Urban	Cooked	UC 88 I	425	450	400	425	450	500	1	Alternatif	450	2	1	25	5	1	4	2	3	3	450	2	1	2	1	1	2	1	1	2	2	2	3		1	2	5	2	1	2			2	1	1	b
UC (Urban Cooked) I	DASASGHO	Urban	Cooked	UC 89 I	500	500	600	350	350	500	1	Alternatif	450	1	2	3	1	8	1	3	3	3	500	1	1	3	3	1	2	1	1	1	1	2	1		1	1	1	1	2	1			2	1	2	b
UC (Urban Cooked) I	DASASGHO	Urban	Cooked	UC 90 I	500	400	350	550	500	600	1	Alternatif	450	2	2	9	1	8	1	2	5	4	450	2	1	1	2	1	2	2	3	1	1	1	1		4	2	3	1	5	4			2	1	1	b
UC (Urban Cooked) J	DASASGHO	Urban	Cooked	UC 91 J	400	450	500	500	1000	1250	2	Alternatif	450	2	2	6	1	8	1	1	5	1	500	1	2	3	1	1	2	1	2	3	3	1	1		1	2	1	1	1	1			2	1	2	b
UC (Urban Cooked) J	DASASGHO	Urban	Cooked	UC 92 J	350	450	400	450	350	400	2	Alternatif	450	2	1	6	3	1	2	2	5	3	550	2	1	3	3	1	3	5	3	4	5	1	2		4	3	1	2	5	5			2	1	1	a	c
UC (Urban Cooked) J	DASASGHO	Urban	Cooked	UC 93 J	350	400	350	350	450	400	2	Alternatif	450	2	2	12	3	1	1	4	5	3	400	2	1	1	1	1	2	1	1	1	5	1	1		1	1	5	5	1	1			1	1	2	a	ab
UC (Urban Cooked) J	DASASGHO	Urban	Cooked	UC 94 J	400	450	450	450	400	500	2	Alternatif	450	2	1	14	5	3	4	1	5	1	450	2	1	2	1	1	2	1	1	1	1	1	1		1	1	1	1	1	1			2	1	2	b
UC (Urban Cooked) J	DASASGHO	Urban	Cooked	UC 95 J	400	450	300	400	450	500	2	Alternatif	450	2	1	7	1	8	1	3	3	3	450	1	2	1	3	1	2	1	1	1	1	1	1		1	1	1	1	1	1			2	1	2	a	b
UC (Urban Cooked) J	DASASGHO	Urban	Cooked	UC 96 J	400	400	350	425	400	350	2	Alternatif	450	2	3	20	5	1	4	2	5	2	475	2	1	2	1	1	1	1	2	5	5	3	3		3	1	1	1	2	1			1	1	2	b
UC (Urban Cooked) J	DASASGHO	Urban	Cooked	UC 97 J	350	350	350	350	350	450	2	Alternatif	450	2	4	6	1	8	1	2	3	3	500	3	1	3	1	1	2	1	2	2	2	2	2		1	2	3	1	2	1			2	1	1	b
UC (Urban Cooked) J	DASASGHO	Urban	Cooked	UC 98 J	500	450	600	500	500	700	2	Alternatif	450	2	1	13	3	8	4	1	5	4	700	2	1	1	1	1	2	1	1	2	2	1	2		3	2	3	1	1	1			1	1	2	b
UC (Urban Cooked) J	DASASGHO	Urban	Cooked	UC 99 J	400	450	500	400	450	500	2	Alternatif	450	2	2	20	4	7	2	2	5	3	400	2	1	3	3	1	2	1	4	5	5	2	3		4	2	3	5	4	1			2	1	2	b
UC (Urban Cooked) J	DASASGHO	Urban	Cooked	UC 100 J	500	400	600	500	400	600	2	Alternatif	450	2	2	23	4	8	1	4	5	3	440	2	1	1	1	1	2	1	1	1	1	1	1		5	5	1	1	1	1			2	1	3	b
[truncated: 2 more columns]
